# Supplementary material for: rac-Eth­yl(phen­yl)phosphinic acid
Source: Acta Crystallogr Sect E Struct Rep Online. 2012 Nov 30;68(Pt 12):o3488. doi: 10.1107/S160053681204812X (PMC3589060; doi:10.1107/S160053681204812X)
Supplement: Supplementary file 1 [file e-68-o3488-sup1.cif]

##############################################################################
#                                                                            #
# This CIF contains the data in a paper accepted for publication in          #
# Acta Crystallographica Section E. It conforms to the requirements of       #
# Notes for Authors for Acta Crystallographica Section E, and has been       #
# peer reviewed under the auspices of the IUCr Commission on Journals.       #
#                                                                            #
# Full details of the Crystallographic Information File format               #
# are given in the paper "The Crystallographic Information File (CIF):       #
# a New Standard Archive File for Crystallography" by S. R. Hall, F. H.      #
# Allen and I. D. Brown [Acta Cryst. (1991), A47, 655-685].                  #
#                                                                            #
# The current version of the core CIF dictionary is obtainable from          #
# ftp://ftp.iucr.org/pub/cif_core.dic.                                       #
#                                                                            #
# Software is freely available for graphical display of the structure(s)     #
# in this CIF. For information consult the CIF software page                 #
# http://www.iucr.org/resources/cif/software.                                #
#                                                                            #
# This file may be used for bona fide research purposes within the           #
# scientific community so long as proper attribution is given to the journal # 
# article from which it was obtained.                                        #
#                                                                            #
##############################################################################
data_global
_audit_creation_method     'APEX2 v2012.10-0'
_journal_date_recd_electronic     2012-11-20
_journal_date_accepted     2012-11-22
_journal_name_full     'Acta Crystallographica, Section E'
_journal_year     2012
_journal_volume     68
_journal_issue     12
_journal_page_first     o3488
_journal_page_last     o3488
_journal_paper_category     QO
_journal_paper_doi     10.1107/S160053681204812X
_journal_coeditor_code     SU2532
_publ_contact_author_name     'Robert A. Burrow'
_publ_contact_author_address
;
Laborat\'orio de Materiais Inorg\^anicos
Universidade Federal de Santa Maria
97105-900 Santa Maria--RS
Brazil
;
_publ_contact_author_email     rburrow@ewald.base.ufsm.br
_publ_contact_author_fax     '+55 3220 8031'
_publ_contact_author_phone     '+55 3220 8057'
_publ_section_title
;
<i>rac</i>-Ethyl(phenyl)phosphinic acid
;
loop_
    _publ_author_name
    _publ_author_address
    'Robert A. Burrow'
;
Laborat\'orio de Materiais Inorg\^anicos
Universidade Federal de Santa Maria
97105-900 Santa Maria--RS
Brazil
;
    'Rubia M. Siqueira da Silva'
;
Laborat\'orio de Materiais Inorg\^anicos
Universidade Federal de Santa Maria
97105-900 Santa Maria--RS
Brazil
;
data_I
_chemical_name_systematic
;
<i>rac</i>-Ethyl(phenyl)phosphinic acid
;
_chemical_name_common     'Rubia: RS087:PhPEtO2H'
_chemical_formula_moiety     'C8 H11 O2 P'
_chemical_formula_sum     'C8 H11 O2 P'
_chemical_formula_iupac     'C8 H11 O2 P'
_chemical_formula_weight     170.14
_chemical_melting_point     ?
_chemical_melting_point_gt     336
_chemical_melting_point_lt     341
_symmetry_cell_setting     orthorhombic
_symmetry_space_group_name_h-m     'P b c n'
_space_group_crystal_system     orthorhombic
_space_group_name_H-M_alt     'P b c n'
_space_group_name_Hall     '-P 2n 2ab'
loop_
    _symmetry_equiv_pos_as_xyz
    'x, y, z'
    'x+1/2, -y+1/2, -z'
    '-x, y, -z+1/2'
    '-x+1/2, -y+1/2, z+1/2'
    '-x, -y, -z'
    '-x-1/2, y-1/2, z'
    'x, -y, z-1/2'
    'x-1/2, y-1/2, -z-1/2'
loop_
    _space_group_symop_operation_xyz
    'x, y, z'
    'x+1/2, -y+1/2, -z'
    '-x, y, -z+1/2'
    '-x+1/2, -y+1/2, z+1/2'
    '-x, -y, -z'
    '-x-1/2, y-1/2, z'
    'x, -y, z-1/2'
    'x-1/2, y-1/2, -z-1/2'
_cell_length_a     13.5314(16)
_cell_length_b     8.0328(9)
_cell_length_c     15.922(2)
_cell_angle_alpha     90
_cell_angle_beta     90
_cell_angle_gamma     90
_cell_volume     1730.6(4)
_cell_formula_units_Z     8
_cell_measurement_reflns_used     2263
_cell_measurement_theta_min     2.5584
_cell_measurement_theta_max     26.4776
_cell_measurement_temperature     296.(2)
_exptl_crystal_description     block
_exptl_crystal_colour     colourless
_exptl_crystal_size_max     0.410
_exptl_crystal_size_mid     0.120
_exptl_crystal_size_min     0.110
_exptl_crystal_density_diffrn     1.306
_exptl_crystal_density_meas     ?
_exptl_crystal_density_method     'not measured'
_exptl_crystal_F_000     720
_exptl_absorpt_coefficient_mu     0.265
_exptl_absorpt_correction_type     multi-scan
_exptl_absorpt_process_details
;
(SADABS; Bruker, 2012)
;
_exptl_absorpt_correction_T_min     0.906
_exptl_absorpt_correction_T_max     0.971
_exptl_special_details
;
Spectroscopic and TGA data for the title compound:
IR: 1438 (<i>m</i>), 1177 (<i>versus</i>), 1137 (<i>s</i>), 998
(<i>versus</i>), 935 (<i>versus</i>), 745 (<i>m</i>), 718 (<i>s</i>), 692
(<i>versus</i>), 565 (<i>m</i>), 537 (<i>m</i>), 495 (<i>m</i>) cm^-1^.
TGA: 483 - 603 K; 88% loss.
;
_diffrn_ambient_temperature     296.(2)
_diffrn_radiation_type     'Mo K\a'
_diffrn_radiation_wavelength     0.71073
_diffrn_radiation_monochromator     'graphite crystal'
_diffrn_measurement_device_type     'Bruker X8 Kappa APEXII'
_diffrn_measurement_method     '0.5 \% \w & \f scans'
_diffrn_detector_area_resol_mean     8.3333
_diffrn_reflns_number     14069
_diffrn_reflns_av_R_equivalents     0.0544
_diffrn_reflns_av_sigmaI/netI     0.0443
_diffrn_reflns_theta_min     3.21
_diffrn_reflns_theta_max     30.51
_diffrn_reflns_theta_full     30.51
_diffrn_measured_fraction_theta_max     0.998
_diffrn_measured_fraction_theta_full     0.998
_diffrn_reflns_limit_h_min     -19
_diffrn_reflns_limit_h_max     19
_diffrn_reflns_limit_k_min     -9
_diffrn_reflns_limit_k_max     11
_diffrn_reflns_limit_l_min     -18
_diffrn_reflns_limit_l_max     22
_refine_special_details
;
Refinement of <i>F</i>^2^ against ALL reflections. The weighted <i>R</i>-factor
w<i>R</i> and goodness of fit <i>S</i> are based on <i>F</i>^2^, conventional
<i>R</i>-factors <i>R</i> are based on <i>F</i>, with <i>F</i> set to zero for
negative <i>F</i>^2^. The threshold expression of <i>F</i>^2^ >
2\s(<i>F</i>^2^) is used only for calculating <i>R</i>-factors(gt) <i>etc</i>.
and is not relevant to the choice of reflections for refinement.
<i>R</i>-factors based on <i>F</i>^2^ are statistically about twice as large
as those based on <i>F</i>, and <i>R</i>-factors based on ALL data will be
even larger.
;
_reflns_number_total     2650
_reflns_number_gt     1499
_reflns_threshold_expression     I>2sigma(I)
_refine_ls_structure_factor_coef     Fsqd
_refine_ls_matrix_type     full
_refine_ls_R_factor_all     0.0918
_refine_ls_R_factor_gt     0.0445
_refine_ls_wR_factor_gt     0.1054
_refine_ls_wR_factor_ref     0.1278
_refine_ls_goodness_of_fit_ref     1.094
_refine_ls_restrained_S_all     1.094
_refine_ls_number_reflns     2650
_refine_ls_number_parameters     104
_refine_ls_number_restraints     0
_refine_ls_hydrogen_treatment     mixed
_refine_ls_weighting_scheme     calc
_refine_ls_weighting_details
         'calc w=1/[\s^2^(Fo^2^)+(0.0525P)^2^+0.0622P] where P=(Fo^2^+2Fc^2^)/3'
_atom_sites_solution_hydrogens     geom
_atom_sites_solution_primary     direct
_atom_sites_solution_secondary     difmap
_refine_ls_shift/su_max     0.000
_refine_ls_shift/su_mean     0.000
_refine_diff_density_max     0.241
_refine_diff_density_min     -0.335
_refine_ls_extinction_method     none
_refine_ls_extinction_coef     ?
loop_
    _atom_type_symbol
    _atom_type_description
    _atom_type_scat_dispersion_real
    _atom_type_scat_dispersion_imag
    _atom_type_scat_source
    C C 0.0033 0.0016 'International Tables Vol C Tables 4.2.6.8 and 6.1.1.4'
    H H 0.0000 0.0000 'International Tables Vol C Tables 4.2.6.8 and 6.1.1.4'
    O O 0.0106 0.0060 'International Tables Vol C Tables 4.2.6.8 and 6.1.1.4'
    P P 0.1023 0.0942 'International Tables Vol C Tables 4.2.6.8 and 6.1.1.4'
_computing_data_collection     'APEX2 (Bruker, 2012)'
_computing_cell_refinement     'SAINT (Bruker, 2012)'
_computing_data_reduction     'SAINT (Bruker, 2012)'
_computing_structure_solution     'SHELXS97 (Sheldrick, 2008)'
_computing_structure_refinement     'SHELXL97 (Sheldrick, 2008)'
_computing_molecular_graphics     'DIAMOND (Brandenburg, 2012)'
_computing_publication_material
                        'SHELXL97 (Sheldrick, 2008) and publCIF (Westrip, 2010)'
loop_
    _atom_site_type_symbol
    _atom_site_label
    _atom_site_fract_x
    _atom_site_fract_y
    _atom_site_fract_z
    _atom_site_U_iso_or_equiv
    _atom_site_adp_type
    _atom_site_calc_flag
    _atom_site_refinement_flags
    _atom_site_occupancy
    _atom_site_disorder_assembly
    _atom_site_disorder_group
    P P1 0.31872(4) 0.19541(6) 0.40958(3) 0.03859(18) Uani d . 1 . .
    O O1 0.34640(11) 0.35269(17) 0.35798(8) 0.0468(4) Uani d . 1 . .
    H H1 0.3212(16) 0.444(3) 0.3780(15) 0.07 Uiso d . 1 . .
    O O2 0.21554(10) 0.13429(17) 0.39751(8) 0.0496(4) Uani d . 1 . .
    C C11 0.40682(16) 0.0441(3) 0.37446(13) 0.0539(5) Uani d . 1 . .
    H H11A 0.4004 -0.0541 0.4095 0.065 Uiso calc R 1 . .
    H H11B 0.3897 0.012 0.3176 0.065 Uiso calc R 1 . .
    C C12 0.51433(18) 0.0978(3) 0.37521(16) 0.0740(7) Uani d . 1 . .
    H H12C 0.5222 0.1953 0.341 0.111 Uiso calc R 1 . .
    H H12A 0.5547 0.0096 0.3533 0.111 Uiso calc R 1 . .
    H H12B 0.5341 0.1224 0.4318 0.111 Uiso calc R 1 . .
    C C21 0.33743(13) 0.2444(2) 0.51841(11) 0.0368(4) Uani d . 1 . .
    C C22 0.41968(14) 0.3314(2) 0.54585(13) 0.0474(5) Uani d . 1 . .
    H H22 0.4675 0.3645 0.5073 0.057 Uiso calc R 1 . .
    C C23 0.43146(16) 0.3697(3) 0.62986(14) 0.0584(6) Uani d . 1 . .
    H H23 0.4868 0.4286 0.6476 0.07 Uiso calc R 1 . .
    C C24 0.36130(17) 0.3207(3) 0.68740(14) 0.0579(6) Uani d . 1 . .
    H H24 0.3694 0.3464 0.7439 0.069 Uiso calc R 1 . .
    C C25 0.28001(17) 0.2344(3) 0.66167(13) 0.0576(6) Uani d . 1 . .
    H H25 0.2329 0.2012 0.7008 0.069 Uiso calc R 1 . .
    C C26 0.26725(15) 0.1960(2) 0.57756(12) 0.0466(5) Uani d . 1 . .
    H H26 0.2115 0.1374 0.5605 0.056 Uiso calc R 1 . .
loop_
    _atom_site_aniso_label
    _atom_site_aniso_U_11
    _atom_site_aniso_U_22
    _atom_site_aniso_U_33
    _atom_site_aniso_U_12
    _atom_site_aniso_U_13
    _atom_site_aniso_U_23
    P1 0.0484(3) 0.0289(3) 0.0386(3) 0.0015(2) -0.0015(2) 0.0000(2)
    O1 0.0652(9) 0.0336(8) 0.0416(8) 0.0046(7) 0.0087(6) 0.0029(6)
    O2 0.0536(8) 0.0376(8) 0.0576(9) -0.0038(7) -0.0134(7) -0.0018(6)
    C11 0.0701(13) 0.0399(12) 0.0516(12) 0.0116(11) 0.0031(10) -0.0035(9)
    C12 0.0666(15) 0.0666(17) 0.0887(19) 0.0219(13) 0.0124(13) -0.0028(14)
    C21 0.0423(10) 0.0295(9) 0.0386(9) 0.0002(8) 0.0005(7) 0.0011(8)
    C22 0.0479(11) 0.0445(12) 0.0498(12) -0.0086(9) -0.0002(9) -0.0006(9)
    C23 0.0613(14) 0.0576(14) 0.0563(13) -0.0077(11) -0.0151(11) -0.0097(11)
    C24 0.0732(16) 0.0599(15) 0.0405(11) 0.0076(12) -0.0076(11) -0.0081(10)
    C25 0.0620(14) 0.0667(15) 0.0442(12) 0.0032(11) 0.0132(10) 0.0001(11)
    C26 0.0444(11) 0.0458(12) 0.0496(12) -0.0047(9) 0.0028(8) -0.0014(9)
_geom_special_details
;
All e.s.d.'s (except the e.s.d. in the dihedral angle between two l.s. planes)
are estimated using the full covariance matrix. The cell e.s.d.'s are taken
into account individually in the estimation of e.s.d.'s in distances, angles
and torsion angles; correlations between e.s.d.'s in cell parameters are only
used when they are defined by crystal symmetry. An approximate (isotropic)
treatment of cell e.s.d.'s is used for estimating e.s.d.'s involving l.s.
planes.
;
loop_
    _geom_bond_atom_site_label_1
    _geom_bond_atom_site_label_2
    _geom_bond_site_symmetry_2
    _geom_bond_distance
    _geom_bond_publ_flag
    P1 O2 . 1.4925(14) ?
    P1 O1 . 1.5529(14) ?
    P1 C11 . 1.792(2) ?
    P1 C21 . 1.7950(19) ?
    O1 H1 . 0.87(2) ?
    C11 C12 . 1.517(3) ?
    C11 H11A . 0.97 ?
    C11 H11B . 0.97 ?
    C12 H12C . 0.96 ?
    C12 H12A . 0.96 ?
    C12 H12B . 0.96 ?
    C21 C22 . 1.385(2) ?
    C21 C26 . 1.393(3) ?
    C22 C23 . 1.382(3) ?
    C22 H22 . 0.93 ?
    C23 C24 . 1.377(3) ?
    C23 H23 . 0.93 ?
    C24 C25 . 1.363(3) ?
    C24 H24 . 0.93 ?
    C25 C26 . 1.385(3) ?
    C25 H25 . 0.93 ?
    C26 H26 . 0.93 ?
loop_
    _geom_angle_atom_site_label_1
    _geom_angle_atom_site_label_2
    _geom_angle_atom_site_label_3
    _geom_angle_site_symmetry_1
    _geom_angle_site_symmetry_3
    _geom_angle
    _geom_angle_publ_flag
    O2 P1 O1 . . 115.16(8) ?
    O2 P1 C11 . . 111.05(10) ?
    O1 P1 C11 . . 103.08(9) ?
    O2 P1 C21 . . 109.17(8) ?
    O1 P1 C21 . . 107.36(8) ?
    C11 P1 C21 . . 110.87(9) ?
    P1 O1 H1 . . 113.5(16) ?
    C12 C11 P1 . . 116.28(16) ?
    C12 C11 H11A . . 108.2 ?
    P1 C11 H11A . . 108.2 ?
    C12 C11 H11B . . 108.2 ?
    P1 C11 H11B . . 108.2 ?
    H11A C11 H11B . . 107.4 ?
    C11 C12 H12C . . 109.5 ?
    C11 C12 H12A . . 109.5 ?
    H12C C12 H12A . . 109.5 ?
    C11 C12 H12B . . 109.5 ?
    H12C C12 H12B . . 109.5 ?
    H12A C12 H12B . . 109.5 ?
    C22 C21 C26 . . 118.40(18) ?
    C22 C21 P1 . . 121.91(14) ?
    C26 C21 P1 . . 119.69(14) ?
    C23 C22 C21 . . 120.68(19) ?
    C23 C22 H22 . . 119.7 ?
    C21 C22 H22 . . 119.7 ?
    C24 C23 C22 . . 120.06(19) ?
    C24 C23 H23 . . 120.0 ?
    C22 C23 H23 . . 120.0 ?
    C25 C24 C23 . . 120.1(2) ?
    C25 C24 H24 . . 119.9 ?
    C23 C24 H24 . . 119.9 ?
    C24 C25 C26 . . 120.3(2) ?
    C24 C25 H25 . . 119.8 ?
    C26 C25 H25 . . 119.8 ?
    C25 C26 C21 . . 120.43(19) ?
    C25 C26 H26 . . 119.8 ?
    C21 C26 H26 . . 119.8 ?
loop_
    _geom_torsion_atom_site_label_1
    _geom_torsion_atom_site_label_2
    _geom_torsion_atom_site_label_3
    _geom_torsion_atom_site_label_4
    _geom_torsion_site_symmetry_1
    _geom_torsion_site_symmetry_2
    _geom_torsion_site_symmetry_3
    _geom_torsion_site_symmetry_4
    _geom_torsion
    _geom_torsion_publ_flag
    O2 P1 C11 C12 . . . . 174.11(16) ?
    O1 P1 C11 C12 . . . . 50.26(18) ?
    C21 P1 C11 C12 . . . . -64.34(19) ?
    O2 P1 C21 C22 . . . . -168.19(15) ?
    O1 P1 C21 C22 . . . . -42.73(17) ?
    C11 P1 C21 C22 . . . . 69.16(18) ?
    O2 P1 C21 C26 . . . . 11.07(18) ?
    O1 P1 C21 C26 . . . . 136.53(16) ?
    C11 P1 C21 C26 . . . . -111.58(17) ?
    C26 C21 C22 C23 . . . . -0.3(3) ?
    P1 C21 C22 C23 . . . . 179.01(16) ?
    C21 C22 C23 C24 . . . . 0.3(3) ?
    C22 C23 C24 C25 . . . . -0.1(3) ?
    C23 C24 C25 C26 . . . . -0.2(3) ?
    C24 C25 C26 C21 . . . . 0.2(3) ?
    C22 C21 C26 C25 . . . . 0.0(3) ?
    P1 C21 C26 C25 . . . . -179.28(15) ?
loop_
    _geom_hbond_atom_site_label_D
    _geom_hbond_atom_site_label_H
    _geom_hbond_atom_site_label_A
    _geom_hbond_site_symmetry_A
    _geom_hbond_distance_DH
    _geom_hbond_distance_HA
    _geom_hbond_distance_DA
    _geom_hbond_angle_DHA
    _geom_hbond_publ_flag
    O1 H1 O2 6_665 0.87(2) 1.64(2) 2.4931(19) 168(2) yes
_iucr_refine_instructions_details
;
TITL RBRS087_0ma in Pbcn
CELL 0.71073 13.5314 8.0328 15.9223 90.000 90.000 90.000
ZERR 8.00 0.0016 0.0009 0.0020 0.000 0.000 0.000
LATT 1
SYMM x+1/2, -y+1/2, -z
SYMM -x, y, -z+1/2
SYMM -x+1/2, -y+1/2, z+1/2
SFAC C  H  O  P
UNIT 64  88  16  8
L.S. 8
ACTA
BOND $H
FMAP 2
PLAN 10
SIZE 0.110 0.120 0.410
HTAB
REM Hydrogen bonds with  H..A < r(A) + 2.000 Angstroms  and  <DHA > 110 deg.
REM  D-H           d(D-H)   d(H..A)   <DHA    d(D..A)   A
REM  O1-H1          0.891    1.612   168.43    2.491    O2 [ -x+1/2, y+1/2, z ]
EQIV $1 -x+1/2, y+1/2, z
HTAB O1 O2_$1
CONF
REM These reflections were in the beamstop shadow, but SAINT did not remove them
OMIT 2 0 0
OMIT 1 1 0
TEMP 23.000
WGHT      0.0525      0.0622
FVAR       0.12668
P1    4    0.318722    0.195409    0.409576    11.00000    0.04837    0.02885 =
         0.03855    0.00005   -0.00149    0.00152
O1    3    0.346398    0.352689    0.357976    11.00000    0.06525    0.03356 =
         0.04161    0.00292    0.00869    0.00461
H1    2    0.321188    0.444120    0.377996    11.00000   -1.50000
O2    3    0.215537    0.134289    0.397506    11.00000    0.05365    0.03761 =
         0.05761   -0.00177   -0.01344   -0.00384
C11   1    0.406823    0.044131    0.374461    11.00000    0.07013    0.03986 =
         0.05157   -0.00355    0.00314    0.01165
AFIX  23
H11A  2    0.400392   -0.054094    0.409474    11.00000   -1.20000
H11B  2    0.389653    0.011961    0.317584    11.00000   -1.20000
AFIX   0
C12   1    0.514329    0.097799    0.375206    11.00000    0.06664    0.06656 =
         0.08868   -0.00277    0.01241    0.02192
AFIX 137
H12C  2    0.522166    0.195324    0.340999    11.00000   -1.50000
H12A  2    0.554717    0.009628    0.353332    11.00000   -1.50000
H12B  2    0.534125    0.122401    0.431758    11.00000   -1.50000
AFIX   0
C21   1    0.337426    0.244423    0.518408    11.00000    0.04231    0.02946 =
         0.03862    0.00111    0.00052    0.00020
C22   1    0.419680    0.331448    0.545846    11.00000    0.04793    0.04449 =
         0.04984   -0.00063   -0.00022   -0.00864
AFIX  43
H22   2    0.467476    0.364478    0.507325    11.00000   -1.20000
AFIX   0
C23   1    0.431462    0.369702    0.629865    11.00000    0.06130    0.05759 =
         0.05630   -0.00974   -0.01512   -0.00773
AFIX  43
H23   2    0.486835    0.428628    0.647566    11.00000   -1.20000
AFIX   0
C24   1    0.361296    0.320661    0.687403    11.00000    0.07324    0.05991 =
         0.04050   -0.00812   -0.00758    0.00764
AFIX  43
H24   2    0.369381    0.346447    0.743928    11.00000   -1.20000
AFIX   0
C25   1    0.280013    0.234395    0.661670    11.00000    0.06202    0.06665 =
         0.04420    0.00012    0.01324    0.00322
AFIX  43
H25   2    0.232905    0.201191    0.700762    11.00000   -1.20000
AFIX   0
C26   1    0.267251    0.195957    0.577560    11.00000    0.04443    0.04580 =
         0.04963   -0.00136    0.00281   -0.00472
AFIX  43
H26   2    0.211470    0.137414    0.560471    11.00000   -1.20000
HKLF 4 1 1 0 0 0 1 0 0 0 1
REM  RBRS087_0ma in Pbcn
REM R1 =  0.0445 for   1499 Fo > 4sig(Fo)  and  0.0918 for all   2650 data
REM    104 parameters refined using      0 restraints
END
WGHT      0.0525      0.0622
REM Highest difference peak  0.241,  deepest hole -0.335,  1-sigma level  0.053
Q1    1   0.2991  0.2596  0.5331  11.00000  0.05    0.24
Q2    1   0.3156  0.1904  0.7814  11.00000  0.05    0.24
Q3    1   0.5469  0.3136  0.5876  11.00000  0.05    0.21
Q4    1   0.3171  0.2303  0.5499  11.00000  0.05    0.21
Q5    1   0.4213  0.0217  0.2894  11.00000  0.05    0.20
Q6    1   0.3344  0.2051  0.4777  11.00000  0.05    0.19
Q7    1   0.6380  0.0771  0.4681  11.00000  0.05    0.18
Q8    1   0.3794  0.2454  0.5258  11.00000  0.05    0.18
Q9    1   0.4595  0.4660  0.5001  11.00000  0.05    0.18
Q10   1   0.5000 -0.0029  0.2500  10.50000  0.05    0.17
;
