# Supplementary material for: rac-Eth­yl(phen­yl)phosphinic acid
Source: Acta Crystallogr Sect E Struct Rep Online. 2012 Nov 30;68(Pt 12):o3488. doi: 10.1107/S160053681204812X (PMC3589060; doi:10.1107/S160053681204812X)
Supplement: Supplementary file 2 [file e-68-o3488-Isup2.hkl]

# 
# h,k,l, Fc-squared, Fo-squared, sigma(Fo-squared) and status flag 
# 
data_I
_shelx_title ' RBRS087_0ma in Pbcn' 
_shelx_refln_list_code          4 
_shelx_F_calc_maximum      254.69 
_exptl_crystal_F_000       720.00 
_reflns_d_resolution_high  0.7000 
 
loop_ 
 _symmetry_equiv_pos_as_xyz 
 'x, y, z' 
 'x+1/2, -y+1/2, -z' 
 '-x, y, -z+1/2' 
 '-x+1/2, -y+1/2, z+1/2' 
 '-x, -y, -z' 
 '-x-1/2, y-1/2, z' 
 'x, -y, z-1/2' 
 'x-1/2, y-1/2, -z-1/2' 
 
_cell_length_a    13.5314 
_cell_length_b     8.0328 
_cell_length_c    15.9223 
_cell_angle_alpha  90.000 
_cell_angle_beta   90.000 
_cell_angle_gamma  90.000 
 
_shelx_F_squared_multiplier     1.000 
 
loop_ 
 _refln_index_h 
 _refln_index_k 
 _refln_index_l 
 _refln_F_squared_calc 
 _refln_F_squared_meas 
 _refln_F_squared_sigma 
 _refln_observed_status 
   4   0   0      245.84      234.55     12.69 o 
   6   0   0     1791.56     1824.30     26.86 o 
   8   0   0     1867.82     1880.01     31.85 o 
  10   0   0       63.48       31.54      9.13 o 
  12   0   0      683.72      671.98     31.64 o 
  14   0   0        1.05        4.36     11.84 o 
  16   0   0        3.41        0.62     14.96 o 
  18   0   0        5.67        5.61     17.45 o 
   3   1   0     2057.50     2104.71     22.65 o 
   5   1   0       38.00       37.75      3.13 o 
   7   1   0       75.30      113.33     17.34 o 
   9   1   0       46.73       54.30      8.10 o 
  11   1   0      548.48      556.05     15.21 o 
  13   1   0      119.01      105.86      7.94 o 
  15   1   0       44.59       42.29     19.63 o 
  17   1   0       29.85       45.08     16.08 o 
  19   1   0        5.99       -0.53     10.66 o 
   0   2   0    33636.54    31998.45    291.52 o 
   2   2   0    21107.06    20835.16    188.80 o 
   4   2   0        2.56        1.35      2.19 o 
   6   2   0     2506.57     2745.22     36.38 o 
   8   2   0     1216.75     1283.51     19.10 o 
  10   2   0      143.89      133.62     10.66 o 
  12   2   0      147.29      177.78     19.76 o 
  14   2   0       46.06       49.69      8.89 o 
  16   2   0        5.15       11.29      7.07 o 
  18   2   0        6.27       -3.67     12.10 o 
   1   3   0     4712.68     4923.01     48.34 o 
   3   3   0       57.33       79.31     15.02 o 
   5   3   0     5700.91     5699.54    127.13 o 
   7   3   0       12.01       21.61      3.13 o 
   9   3   0      196.45      194.56      8.78 o 
  11   3   0      497.06      543.51     25.82 o 
  13   3   0      388.88      391.00     26.48 o 
  15   3   0       82.68      144.41     26.48 o 
  17   3   0      163.98      170.51     23.15 o 
   0   4   0     1901.81     1909.19     34.05 o 
   2   4   0      539.33      576.75     18.89 o 
   4   4   0       76.74       67.28     27.42 o 
   6   4   0       59.60       83.85     13.66 o 
   8   4   0        7.76       23.57     14.96 o 
  10   4   0        0.40       -1.09      2.17 o 
  12   4   0       46.47       53.82      9.22 o 
  14   4   0      164.76      172.22     20.56 o 
  16   4   0        0.54       -0.93     20.56 o 
  18   4   0        8.81        3.26      9.11 o 
   1   5   0      318.34      291.10      8.79 o 
   3   5   0     4436.82     4450.60     56.51 o 
   5   5   0     2159.65     2055.92     54.07 o 
   7   5   0      718.87      767.99     18.54 o 
   9   5   0      128.24      148.33     20.58 o 
  11   5   0      180.44      270.18     31.01 o 
  13   5   0       41.93       61.42     24.62 o 
  15   5   0       56.86       64.54     18.28 o 
  17   5   0       77.86       82.61     25.11 o 
   0   6   0     1628.27     1486.51     39.73 o 
   2   6   0      357.05      331.94     12.28 o 
   4   6   0      330.60      303.23     15.94 o 
   6   6   0        3.62        1.90      3.16 o 
   8   6   0      197.44      193.32     27.94 o 
  10   6   0        0.91       -0.91      7.86 o 
  12   6   0        0.00       -5.56      8.52 o 
  14   6   0        3.12       14.96     13.11 o 
  16   6   0       12.36       19.18     19.94 o 
   1   7   0     1231.03     1331.45     44.13 o 
   3   7   0     1819.40     1825.91     41.68 o 
   5   7   0      706.66      739.75     39.21 o 
   7   7   0      120.41      103.16     26.51 o 
   9   7   0       37.30       45.69     17.14 o 
  11   7   0       57.57       40.17     16.96 o 
  13   7   0       28.78       13.77     39.57 o 
  15   7   0        5.44       19.94     24.93 o 
   0   8   0      295.56      311.61     23.73 o 
   2   8   0       89.73      126.47     17.63 o 
   4   8   0       21.19       14.96     10.28 o 
   6   8   0       80.09      103.95     19.58 o 
   8   8   0      152.80      177.75     33.03 o 
  10   8   0       66.60       59.10     20.58 o 
  12   8   0       43.22       37.10     27.73 o 
   1   9   0       36.35       19.66     24.93 o 
   3   9   0       36.60        6.23     14.96 o 
   5   9   0       11.25       16.53     12.51 o 
   7   9   0       28.69       27.38     14.33 o 
   9   9   0       14.57        0.41     14.46 o 
  11   9   0        0.07      -14.82     14.82 o 
   0  10   0       18.77       27.42     22.43 o 
   2  10   0       69.28      117.78     35.52 o 
   4  10   0       55.42       51.72     26.17 o 
   6  10   0       77.38       77.27     29.29 o 
   8  10   0       44.99      122.14     38.01 o 
   1  11   0        9.33       -8.72     19.32 o 
   3  11   0       72.76       78.52     31.78 o 
   5  11   0      143.69      176.36     44.87 o 
   1   1   1        1.16        0.24      0.37 o 
   2   1   1    31889.06    30048.00    170.10 o 
   3   1   1       13.14        2.88      1.55 o 
   4   1   1     4793.54     4588.18     33.35 o 
   5   1   1      596.63      515.77      7.71 o 
   6   1   1      121.10       97.87      4.34 o 
   7   1   1     1539.76     1716.41     22.79 o 
   8   1   1      459.55      468.71     10.35 o 
   9   1   1     1099.15     1143.01     18.68 o 
  10   1   1     2016.58     2160.74     25.12 o 
  11   1   1      958.31      989.40     15.75 o 
  12   1   1        3.86        0.09      2.31 o 
  13   1   1      175.35      173.55      8.30 o 
  14   1   1       90.66       89.87     10.83 o 
  15   1   1       10.08       16.84      7.65 o 
  16   1   1       73.07      105.74     13.74 o 
  17   1   1       10.72       -1.35      6.09 o 
  18   1   1       60.60       82.15     11.91 o 
  19   1   1        3.67        6.66      8.93 o 
   0   2   1    11718.94    11655.12     71.32 o 
   1   2   1     3251.11     3302.24     19.47 o 
   2   2   1     1179.32     1179.47     10.99 o 
   3   2   1    13766.91    13986.34     77.53 o 
   4   2   1      112.80      126.84      3.91 o 
   5   2   1        0.65        0.00      1.19 o 
   6   2   1       14.61       24.15      2.74 o 
   7   2   1       40.79       45.15      3.23 o 
   8   2   1      320.45      320.85      7.64 o 
   9   2   1      537.88      541.67     14.11 o 
  10   2   1      340.31      343.30     13.19 o 
  11   2   1      184.32      166.73     10.50 o 
  12   2   1        0.63        0.88      4.07 o 
  13   2   1       15.23       22.79      4.94 o 
  14   2   1        0.03        0.29      3.52 o 
  15   2   1      100.20      111.67      8.21 o 
  16   2   1       21.07       31.74      4.74 o 
  17   2   1       10.19        6.94      7.34 o 
  18   2   1        1.74       -5.37      7.75 o 
  19   2   1        3.19       -1.35      9.10 o 
   1   3   1      333.16      359.19      5.84 o 
   2   3   1     1511.07     1507.00     15.00 o 
   3   3   1       23.69       30.42      3.53 o 
   4   3   1     5089.95     5584.72     46.45 o 
   5   3   1       11.41       16.71      3.91 o 
   6   3   1     1282.84     1349.14     12.82 o 
   7   3   1      156.35      142.93      4.95 o 
   8   3   1       44.69       46.37      3.58 o 
   9   3   1      176.84      186.67      5.96 o 
  10   3   1        1.00       -3.07      3.07 o 
  11   3   1       64.03       65.57      7.39 o 
  12   3   1       16.11       12.72      6.21 o 
  13   3   1       63.68       65.69     14.12 o 
  14   3   1       36.71       30.63      6.86 o 
  15   3   1        3.66       -1.90      5.11 o 
  16   3   1       34.13       19.27      7.75 o 
  17   3   1        6.96        4.57      7.15 o 
  18   3   1       11.49       17.96     15.47 o 
   0   4   1      208.73      169.02      7.73 o 
   1   4   1     2668.82     2616.86     21.04 o 
   2   4   1      298.94      280.97      5.91 o 
   3   4   1     3942.66     4025.35     36.17 o 
   4   4   1      404.75      388.63      8.79 o 
   5   4   1      102.07      131.24     10.43 o 
   6   4   1      569.46      541.36     13.37 o 
   7   4   1     1295.07     1272.78     60.17 o 
   8   4   1      580.06      579.41     18.55 o 
   9   4   1      121.87      130.07      4.77 o 
  10   4   1        8.13        7.88      2.28 o 
  11   4   1       35.53       26.62      6.44 o 
  12   4   1        1.08        1.38      3.46 o 
  13   4   1      128.68      153.23     12.50 o 
  14   4   1       41.31       44.25      7.17 o 
  15   4   1      150.35      178.05     12.00 o 
  16   4   1       41.70       40.83      7.82 o 
  17   4   1        1.82        5.56      6.75 o 
  18   4   1        3.37        3.14      6.60 o 
   1   5   1      109.74      128.12      4.73 o 
   2   5   1       21.63       33.72      3.94 o 
   3   5   1      155.87      160.25      9.25 o 
   4   5   1      327.53      332.10     12.03 o 
   5   5   1      250.67      267.97      8.07 o 
   6   5   1      116.38      130.86      6.91 o 
   7   5   1      256.38      273.58     13.39 o 
   8   5   1       63.73       56.54      5.30 o 
   9   5   1       91.05       66.87      7.36 o 
  10   5   1       84.01       87.56     11.19 o 
  11   5   1        3.07        8.84      6.44 o 
  12   5   1        0.33       -4.83      5.89 o 
  13   5   1        0.93        1.67      6.85 o 
  14   5   1       11.92        4.23      8.27 o 
  15   5   1        8.41        7.60      8.66 o 
  16   5   1        8.45        4.67     10.46 o 
  17   5   1        0.05       -8.23      9.20 o 
   0   6   1      216.86      228.67     11.90 o 
   1   6   1     1687.72     1745.43     18.32 o 
   2   6   1       16.62       10.86      2.79 o 
   3   6   1       41.89       32.40      5.12 o 
   4   6   1      780.76      808.80     18.06 o 
   5   6   1      192.03      202.76     12.48 o 
   6   6   1      608.72      577.61     18.34 o 
   7   6   1      440.98      476.65     14.40 o 
   8   6   1      101.75       99.21     10.60 o 
   9   6   1       88.95       85.06     11.66 o 
  10   6   1        3.06       -4.65      5.28 o 
  11   6   1       52.10       53.27     10.94 o 
  12   6   1       54.19       64.93     11.62 o 
  13   6   1      200.52      230.69     27.43 o 
  14   6   1       52.47       36.76     15.27 o 
  15   6   1       40.84       35.11     14.12 o 
  16   6   1        8.29       -8.59     12.05 o 
   1   7   1       43.00       56.06     10.40 o 
   2   7   1      556.39      549.06     17.04 o 
   3   7   1      336.92      324.35     13.25 o 
   4   7   1      127.26      131.08     10.30 o 
   5   7   1       91.94       84.15      8.96 o 
   6   7   1      175.03      185.10     13.30 o 
   7   7   1       98.78       68.61     10.28 o 
   8   7   1       47.76       22.77      7.97 o 
   9   7   1       27.92       22.20      8.14 o 
  10   7   1       31.32       34.92     10.11 o 
  11   7   1       77.58       88.62     17.36 o 
  12   7   1       68.96       54.02     16.70 o 
  13   7   1        7.70       24.02     11.40 o 
  14   7   1        0.01        2.61     13.43 o 
  15   7   1        3.62        4.36     14.32 o 
   0   8   1        5.92        6.44      7.79 o 
   1   8   1      263.17      243.22     15.00 o 
   2   8   1        0.89        2.53      5.22 o 
   3   8   1        0.01       -2.11      5.25 o 
   4   8   1        5.81        1.35      6.90 o 
   5   8   1       73.39       85.76     12.83 o 
   6   8   1      251.53      284.20     23.30 o 
   7   8   1       62.48       47.98     11.14 o 
   8   8   1        7.38        2.74      7.54 o 
   9   8   1        4.15        5.23      8.49 o 
  10   8   1        5.82       -7.48      9.35 o 
  11   8   1       62.31       56.93     14.32 o 
  12   8   1       11.95       14.82     10.51 o 
  13   8   1        9.54       -4.65     14.19 o 
   1   9   1       15.43        1.98     13.19 o 
   2   9   1       44.52       24.27     13.43 o 
   3   9   1       44.61       44.08     14.67 o 
   4   9   1      348.75      426.65     31.62 o 
   5   9   1      200.12      232.66     20.80 o 
   6   9   1      250.81      244.02     21.42 o 
   7   9   1       52.91       35.02     11.46 o 
   8   9   1       24.96       27.78     11.75 o 
   9   9   1        7.88       10.26     10.69 o 
  10   9   1       11.80       12.21     12.12 o 
  11   9   1       43.22       31.91     14.32 o 
   0  10   1        6.25        1.30     10.55 o 
   1  10   1        3.23       -4.97      9.20 o 
   2  10   1        1.73        4.84     11.18 o 
   3  10   1        1.12        7.30     12.31 o 
   4  10   1        5.12       -0.85     11.37 o 
   5  10   1        3.29        8.63     13.02 o 
   6  10   1       19.04       24.64     15.40 o 
   7  10   1       18.08       26.34     18.70 o 
   8  10   1        0.08       17.24     15.72 o 
   9  10   1        0.06        4.36     15.42 o 
   1  11   1        5.34        1.51     13.88 o 
   2  11   1        2.56        4.33     14.76 o 
   3  11   1       16.98       14.26     16.08 o 
   4  11   1       41.69       21.78     16.52 o 
   5  11   1       12.59       -2.17     13.83 o 
   2   0   2     1163.92     1167.68     13.10 o 
   3   0   2     1154.92     1088.51     15.62 o 
   4   0   2      188.34      172.76      5.61 o 
   5   0   2    13025.42    13599.30    114.98 o 
   6   0   2       66.25       88.52      5.68 o 
   7   0   2     2289.33     2186.42     29.18 o 
   8   0   2     1454.80     1523.56     19.06 o 
   9   0   2     1694.61     1570.48     24.59 o 
  10   0   2       45.30       41.46      8.32 o 
  11   0   2       24.88       12.38     11.04 o 
  12   0   2      295.96      299.00     29.55 o 
  13   0   2      243.94      255.71     28.45 o 
  14   0   2       73.12       80.10     17.26 o 
  15   0   2      191.09      203.31     21.34 o 
  16   0   2        0.37       -6.98      6.98 o 
  17   0   2        2.77       -0.61      9.23 o 
  18   0   2        0.99        6.20     10.53 o 
  19   0   2        2.54        2.47     12.99 o 
   1   1   2        4.08       -0.70      0.70 o 
   2   1   2     1945.50     1822.93     13.86 o 
   3   1   2      591.97      582.41      8.62 o 
   4   1   2     2830.75     2948.36     19.56 o 
   5   1   2       66.09       55.40      3.22 o 
   6   1   2      488.57      567.44     10.01 o 
   7   1   2      273.31      306.09      8.36 o 
   8   1   2      205.99      211.02      9.08 o 
   9   1   2       48.49       47.07      4.84 o 
  10   1   2      967.08      976.56     21.52 o 
  11   1   2        0.03        1.03      3.13 o 
  12   1   2      144.91      140.25      6.65 o 
  13   1   2        3.07        1.91      2.57 o 
  14   1   2       25.84       25.61      6.26 o 
  15   1   2        1.98       -1.11      4.97 o 
  16   1   2        1.91       -4.05      5.42 o 
  17   1   2        5.71       17.52      7.61 o 
  18   1   2        7.69        3.67      7.13 o 
  19   1   2        0.79        7.10      8.45 o 
   0   2   2     3498.38     3497.35     26.69 o 
   1   2   2      482.92      526.98      6.90 o 
   2   2   2      401.97      407.39      4.48 o 
   3   2   2      279.59      277.25      4.01 o 
   4   2   2       89.40       97.14      3.69 o 
   5   2   2     2135.24     2248.73     19.50 o 
   6   2   2      320.66      381.08      7.65 o 
   7   2   2     3835.63     3882.25     29.32 o 
   8   2   2      485.86      543.24     11.13 o 
   9   2   2      242.38      234.92     11.19 o 
  10   2   2        0.35        1.20      3.38 o 
  11   2   2        0.85       -2.38      3.54 o 
  12   2   2      231.02      233.51     11.31 o 
  13   2   2      130.51      144.19     13.69 o 
  14   2   2       57.48       52.79      6.26 o 
  15   2   2      164.06      167.68      8.32 o 
  16   2   2        1.04        1.01      3.22 o 
  17   2   2       27.05       11.76      7.22 o 
  18   2   2        1.97        7.44      8.73 o 
   1   3   2      105.90      112.63      5.28 o 
   2   3   2      174.72      136.57      3.65 o 
   3   3   2     2220.62     2275.83     16.41 o 
   4   3   2        2.64       17.10      2.44 o 
   5   3   2      377.54      370.70      9.68 o 
   6   3   2       45.29       38.41      2.26 o 
   7   3   2      426.94      436.52      9.63 o 
   8   3   2      299.53      287.70      6.61 o 
   9   3   2      108.08      117.74      5.33 o 
  10   3   2     1783.99     1884.97     27.78 o 
  11   3   2        1.09        2.14      3.92 o 
  12   3   2      364.68      349.65     14.14 o 
  13   3   2       17.32       18.11      5.41 o 
  14   3   2      156.56      179.15     12.64 o 
  15   3   2        9.81        1.59      5.33 o 
  16   3   2        1.34        2.11      7.45 o 
  17   3   2       25.89       23.07      8.45 o 
  18   3   2       62.82       72.96      8.04 o 
   0   4   2       51.34       68.39      5.23 o 
   1   4   2     1487.32     1580.96     15.09 o 
   2   4   2       49.64       59.98      3.96 o 
   3   4   2     3045.36     3027.27     26.66 o 
   4   4   2      465.58      479.81     10.08 o 
   5   4   2      153.82      146.35      9.30 o 
   6   4   2      604.03      617.97     11.51 o 
   7   4   2       16.26       11.48      4.20 o 
   8   4   2        0.72        0.96      1.60 o 
   9   4   2      120.93      148.17      6.45 o 
  10   4   2      118.54      109.22      6.93 o 
  11   4   2        0.06       -2.50      2.56 o 
  12   4   2       75.49       77.74      7.83 o 
  13   4   2      111.27      116.76      9.32 o 
  14   4   2       16.53       15.84      5.63 o 
  15   4   2       38.02       38.08      8.67 o 
  16   4   2        0.01       -4.28      5.28 o 
  17   4   2       42.11       43.34      8.59 o 
  18   4   2        3.78        7.85      7.00 o 
   1   5   2       85.47       78.54      4.93 o 
   2   5   2     2096.40     1975.68     22.27 o 
   3   5   2      993.65     1039.53     14.47 o 
   4   5   2     1860.85     1863.34     24.67 o 
   5   5   2      533.42      520.84     14.51 o 
   6   5   2      180.48      179.51     12.54 o 
   7   5   2        6.05        2.51      3.64 o 
   8   5   2      261.14      278.76     13.62 o 
   9   5   2       28.77       21.66      5.86 o 
  10   5   2      310.22      352.27     16.92 o 
  11   5   2       14.28        9.79     10.52 o 
  12   5   2      434.74      513.85     36.87 o 
  13   5   2        7.74        1.41      7.91 o 
  14   5   2       10.91        8.76      9.23 o 
  15   5   2        8.44       11.89     10.35 o 
  16   5   2        0.58        5.63     12.00 o 
  17   5   2       13.75        8.61     13.75 o 
   0   6   2       12.59        1.57      3.66 o 
   1   6   2      871.59      818.37     11.82 o 
   2   6   2        0.85        3.01      3.45 o 
   3   6   2      257.91      276.04     11.63 o 
   4   6   2      159.03      151.95     10.59 o 
   5   6   2      323.72      334.14     13.90 o 
   6   6   2      188.02      221.98     13.82 o 
   7   6   2      499.68      491.03     17.93 o 
   8   6   2       67.79       62.21      9.20 o 
   9   6   2       13.97        3.91      5.76 o 
  10   6   2      110.23       71.19     11.48 o 
  11   6   2       10.92        8.66      7.23 o 
  12   6   2        0.51       17.10      7.67 o 
  13   6   2       29.36       24.97     11.33 o 
  14   6   2        0.00        1.89      7.96 o 
  15   6   2        2.74       -6.18     11.24 o 
  16   6   2        5.10      -10.06     10.06 o 
   1   7   2       54.34       58.99     11.39 o 
   2   7   2      757.68      744.24     17.67 o 
   3   7   2      132.67      137.15     11.08 o 
   4   7   2     1117.75     1248.56     29.37 o 
   5   7   2       82.69       83.90     14.28 o 
   6   7   2       49.74       68.90     11.49 o 
   7   7   2       21.53       12.87      7.49 o 
   8   7   2       87.14       72.23     16.73 o 
   9   7   2        6.00       -1.72      6.73 o 
  10   7   2       94.95      102.09     18.24 o 
  11   7   2       24.09       21.19     11.25 o 
  12   7   2       43.67       15.38     32.71 o 
  13   7   2        0.13        7.37     10.71 o 
  14   7   2        0.27        1.84     12.13 o 
  15   7   2        3.32       -1.29     13.77 o 
   0   8   2       48.18       49.78     14.96 o 
   1   8   2      177.11      174.36     11.80 o 
   2   8   2       17.51       14.22      6.07 o 
   3   8   2       24.57       18.84      6.99 o 
   4   8   2       18.74       19.34      7.84 o 
   5   8   2       76.25       59.11     10.91 o 
   6   8   2        5.77        7.78      6.98 o 
   7   8   2      437.67      481.68     38.50 o 
   8   8   2       47.04       36.69     11.36 o 
   9   8   2      242.36      272.52     24.31 o 
  10   8   2       24.36       14.27     10.06 o 
  11   8   2        1.12        0.53      8.68 o 
  12   8   2        1.31        3.80     10.75 o 
  13   8   2       92.13       56.33     20.48 o 
   1   9   2        5.84        0.24      6.70 o 
   2   9   2       12.64       14.05      8.69 o 
   3   9   2        0.14       -1.99      9.85 o 
   4   9   2       24.87       13.57     12.66 o 
   5   9   2        4.90        9.42     10.60 o 
   6   9   2        4.53       13.35      8.86 o 
   7   9   2        3.04        0.79      8.20 o 
   8   9   2       31.30        8.20     10.78 o 
   9   9   2        5.64        5.51     10.14 o 
  10   9   2        9.09       -5.38     10.07 o 
  11   9   2        8.21        7.45     11.90 o 
   0  10   2       17.54       16.14     12.99 o 
   1  10   2       33.16       33.85     13.70 o 
   2  10   2       21.70       39.01     16.17 o 
   3  10   2       17.52        8.72     13.22 o 
   4  10   2        7.05        2.13     11.62 o 
   5  10   2       50.30       48.15     17.74 o 
   6  10   2        2.36       29.66     14.96 o 
   7  10   2      155.07      151.59     29.51 o 
   8  10   2        7.83        9.40     26.80 o 
   9  10   2       71.44       90.32     23.99 o 
   1  11   2        0.07        2.28     12.68 o 
   2  11   2       61.98       62.00     21.37 o 
   3  11   2       10.49       30.65     24.62 o 
   4  11   2      175.94      166.82     30.83 o 
   5  11   2       15.47       21.08     15.40 o 
   1   1   3      776.22      697.87      6.58 o 
   2   1   3     2387.23     2223.43     13.52 o 
   3   1   3     3491.32     3146.87     20.05 o 
   4   1   3      739.73      632.76      7.36 o 
   5   1   3     1376.69     1179.09     13.52 o 
   6   1   3      133.82      144.90      5.30 o 
   7   1   3     2597.96     2872.30     25.87 o 
   8   1   3        1.37       -0.21      2.00 o 
   9   1   3     1515.47     1584.35     19.95 o 
  10   1   3       13.68       19.24      3.41 o 
  11   1   3     1250.37     1306.88     19.56 o 
  12   1   3       49.51       54.10      7.43 o 
  13   1   3      543.53      559.14     11.30 o 
  14   1   3       33.21       41.44      7.13 o 
  15   1   3        0.29       -1.43      4.85 o 
  16   1   3        1.51        1.85      5.99 o 
  17   1   3       27.59       23.22      8.46 o 
  18   1   3        0.20       -5.08      6.99 o 
  19   1   3       15.61        9.18      9.14 o 
   0   2   3    12631.31    12575.23     84.85 o 
   1   2   3      545.63      539.25      6.47 o 
   2   2   3       53.99       39.51      2.22 o 
   3   2   3     1006.91     1024.66     11.39 o 
   4   2   3      719.09      756.64     10.88 o 
   5   2   3     1423.23     1534.18     14.44 o 
   6   2   3       19.96        7.89      1.92 o 
   7   2   3      312.81      321.63      7.13 o 
   8   2   3     2090.48     2120.74     21.98 o 
   9   2   3      590.36      587.69     11.55 o 
  10   2   3      739.85      703.08     16.93 o 
  11   2   3       85.54       74.22      6.62 o 
  12   2   3       37.72       36.05      7.15 o 
  13   2   3        6.62        4.73      4.59 o 
  14   2   3       15.58       23.36      6.27 o 
  15   2   3        3.82        2.29      3.63 o 
  16   2   3       21.17       23.24      3.93 o 
  17   2   3        2.58       -5.96      5.96 o 
  18   2   3        1.14       -2.83      7.92 o 
   1   3   3       22.87       24.65      2.11 o 
   2   3   3      995.04     1109.14      9.16 o 
   3   3   3     1244.96     1267.54     14.62 o 
   4   3   3      102.83       92.47      4.31 o 
   5   3   3      434.97      438.51      5.56 o 
   6   3   3      458.72      462.82      6.55 o 
   7   3   3      314.08      306.93      5.97 o 
   8   3   3      185.41      219.01      5.97 o 
   9   3   3      158.97      189.70     11.08 o 
  10   3   3      365.05      356.06     14.54 o 
  11   3   3      107.69      103.08      7.71 o 
  12   3   3        9.22        1.41      3.65 o 
  13   3   3      106.57      120.75      9.14 o 
  14   3   3       12.83        5.16      4.64 o 
  15   3   3        9.17        4.62      5.71 o 
  16   3   3        1.89        2.42      6.13 o 
  17   3   3        7.10       10.66      7.15 o 
  18   3   3        2.20       -0.80      8.22 o 
   0   4   3     1058.37      996.57     16.06 o 
   1   4   3      113.84      138.91      3.92 o 
   2   4   3      807.34      767.33      9.15 o 
   3   4   3      353.51      371.68      6.94 o 
   4   4   3      163.00      159.69      8.52 o 
   5   4   3      508.15      516.68     11.83 o 
   6   4   3     1128.84     1074.66     11.33 o 
   7   4   3       26.56       16.07      2.29 o 
   8   4   3     2551.10     2559.87     23.94 o 
   9   4   3      133.68      138.98      9.37 o 
  10   4   3      233.94      208.09      9.62 o 
  11   4   3       21.65       16.52      3.73 o 
  12   4   3       38.08       36.84      4.72 o 
  13   4   3        4.42        4.47      3.87 o 
  14   4   3      165.18      202.87     26.51 o 
  15   4   3        0.65       -4.33      4.77 o 
  16   4   3       78.23       94.02     10.33 o 
  17   4   3        3.22       14.71      6.37 o 
   1   5   3       83.29       99.79      5.24 o 
   2   5   3      412.49      452.58     10.36 o 
   3   5   3      167.51      191.08      8.02 o 
   4   5   3      354.94      367.82     10.19 o 
   5   5   3       38.99       43.62      4.86 o 
   6   5   3      315.29      336.14     12.38 o 
   7   5   3      783.24      791.48     19.73 o 
   8   5   3     1022.70     1040.37     27.32 o 
   9   5   3      198.69      194.36     11.57 o 
  10   5   3       91.50       84.33      8.59 o 
  11   5   3        0.19       -0.40      7.23 o 
  12   5   3       39.17       40.51     10.88 o 
  13   5   3       19.19       14.80      8.58 o 
  14   5   3        0.26        3.72      9.70 o 
  15   5   3        4.17        0.85      9.57 o 
  16   5   3        2.30        3.38     12.10 o 
  17   5   3        2.78      -11.25     11.25 o 
   0   6   3      333.33      305.85     11.54 o 
   1   6   3      185.47      192.65      7.91 o 
   2   6   3       71.02       64.49      6.95 o 
   3   6   3      184.22      192.35      7.93 o 
   4   6   3      703.77      663.61     13.52 o 
   5   6   3        0.00       -2.30      3.16 o 
   6   6   3     1035.40     1043.95     24.66 o 
   7   6   3        7.37       -1.52      5.62 o 
   8   6   3      557.05      559.21     38.32 o 
   9   6   3       20.06        6.94      6.13 o 
  10   6   3       68.19       56.36     11.68 o 
  11   6   3        6.37       -1.72      6.46 o 
  12   6   3      104.66      117.21     14.23 o 
  13   6   3        6.18        9.33      7.97 o 
  14   6   3      147.08      147.44     16.58 o 
  15   6   3        0.78       -5.36      9.46 o 
  16   6   3       39.90       48.62     21.05 o 
   1   7   3      171.06      156.12      9.40 o 
   2   7   3      255.28      243.81     11.47 o 
   3   7   3     1148.77     1240.43     36.79 o 
   4   7   3      134.28      123.38     12.99 o 
   5   7   3      260.83      298.78     20.63 o 
   6   7   3       42.98       37.50      9.89 o 
   7   7   3        0.64       -0.18      6.14 o 
   8   7   3      154.87      114.76     14.78 o 
   9   7   3      150.29      136.01     17.53 o 
  10   7   3        2.04        0.61      9.14 o 
  11   7   3      150.04      162.24     22.52 o 
  12   7   3        7.78       18.01     14.56 o 
  13   7   3       40.92       12.72     11.11 o 
  14   7   3        9.74        2.13     13.92 o 
  15   7   3        1.07        4.97     18.70 o 
   0   8   3       21.97        9.62     11.53 o 
   1   8   3       23.04       21.52      7.35 o 
   2   8   3       13.70       10.51      5.77 o 
   3   8   3       17.67       14.20      7.38 o 
   4   8   3        7.70       -4.95      5.16 o 
   5   8   3       49.13       61.70     11.50 o 
   6   8   3      340.68      386.35     28.51 o 
   7   8   3       17.98       29.53     10.06 o 
   8   8   3       16.78       34.94     12.47 o 
   9   8   3       17.94        2.86     10.23 o 
  10   8   3        1.25        8.02      9.96 o 
  11   8   3        6.47       -0.58      9.52 o 
  12   8   3        2.94        3.48     11.46 o 
  13   8   3        8.85        9.66     15.86 o 
   1   9   3      119.99      147.28     20.61 o 
   2   9   3        0.05        4.56      8.23 o 
   3   9   3      449.84      488.25    119.34 o 
   4   9   3       56.65       28.87     10.86 o 
   5   9   3      457.68      498.46     35.46 o 
   6   9   3        2.48       19.00      9.38 o 
   7   9   3       11.77       12.90      9.61 o 
   8   9   3        9.49        9.73      9.94 o 
   9   9   3       83.55      108.04     18.27 o 
  10   9   3        3.55        7.07     10.23 o 
  11   9   3      121.44      124.53     21.20 o 
   0  10   3        2.08      -11.84     16.83 o 
   1  10   3        0.13       -6.31      7.65 o 
   2  10   3        0.16       -2.48     11.23 o 
   3  10   3       15.53       26.84     22.75 o 
   4  10   3        6.63       -9.39      9.40 o 
   5  10   3        0.03       -1.58     11.62 o 
   6  10   3       22.33       31.48     17.84 o 
   7  10   3        7.34        7.44     26.80 o 
   8  10   3       13.31       15.32     14.90 o 
   9  10   3        3.00        7.61     14.50 o 
   1  11   3       31.22       41.75     26.17 o 
   2  11   3        6.75       16.71     16.59 o 
   3  11   3       94.94      121.57     26.66 o 
   4  11   3        1.22       -4.74     13.64 o 
   0   0   4    64864.74    61863.58    672.99 o 
   1   0   4     4639.41     4201.90     32.12 o 
   2   0   4     1815.87     1844.90     23.97 o 
   3   0   4     1852.98     1889.97     19.92 o 
   4   0   4      819.37      872.48     19.04 o 
   5   0   4     1107.98     1203.74     20.73 o 
   6   0   4      174.77      121.86      7.76 o 
   7   0   4     1501.19     1447.09     17.73 o 
   8   0   4      447.36      405.29      9.28 o 
   9   0   4      487.05      460.00     10.28 o 
  10   0   4      293.31      266.03     13.84 o 
  11   0   4      343.55      366.75     25.08 o 
  12   0   4       15.61        6.56      5.28 o 
  13   0   4        0.77       -5.02      5.02 o 
  14   0   4        0.13        4.60      6.18 o 
  15   0   4      111.33      123.97     21.29 o 
  16   0   4        9.52       -2.51      8.32 o 
  17   0   4       12.92       -1.23      9.90 o 
  18   0   4        0.75       11.49     11.21 o 
  19   0   4        1.13       11.99     16.04 o 
   1   1   4     1011.27      907.77      8.47 o 
   2   1   4      184.96      172.20      3.64 o 
   3   1   4     1028.19      955.68      8.69 o 
   4   1   4        5.08        3.76      1.24 o 
   5   1   4       87.23      104.96      6.13 o 
   6   1   4        2.24        0.73      1.77 o 
   7   1   4       22.10       25.39      2.92 o 
   8   1   4       76.49       79.56      5.11 o 
   9   1   4       53.53       57.48      4.99 o 
  10   1   4      411.65      427.57     10.31 o 
  11   1   4      374.99      345.32      9.95 o 
  12   1   4       63.17       56.21      5.53 o 
  13   1   4       34.46       27.17      3.85 o 
  14   1   4        0.00       -0.40      4.71 o 
  15   1   4       11.88        8.62      5.65 o 
  16   1   4        0.61        3.04      6.16 o 
  17   1   4        2.62       -0.71      6.53 o 
  18   1   4        2.41        0.67      7.94 o 
   0   2   4       20.72       12.16      2.54 o 
   1   2   4     1745.51     1676.77     13.76 o 
   2   2   4     3698.95     3583.22     23.10 o 
   3   2   4      331.83      349.90      6.36 o 
   4   2   4      649.94      723.86      9.86 o 
   5   2   4      719.23      783.35     11.65 o 
   6   2   4      235.35      202.85      6.03 o 
   7   2   4      756.62      768.65     11.26 o 
   8   2   4      263.02      267.08      7.41 o 
   9   2   4      205.17      208.41      7.39 o 
  10   2   4        2.39        2.88      2.91 o 
  11   2   4      119.03      101.32      6.43 o 
  12   2   4       35.27       29.29      4.75 o 
  13   2   4        3.75        5.21      4.75 o 
  14   2   4       30.88       26.92      6.57 o 
  15   2   4       61.07       59.90      6.71 o 
  16   2   4       35.19       31.58      6.10 o 
  17   2   4        8.12       12.49      7.20 o 
  18   2   4        0.17       12.64     11.33 o 
   1   3   4      238.19      264.02      5.46 o 
   2   3   4     1050.61     1066.74      9.70 o 
   3   3   4       34.70       49.29      3.04 o 
   4   3   4      281.08      260.28      5.23 o 
   5   3   4      749.60      787.86      9.38 o 
   6   3   4      131.20      124.14      4.72 o 
   7   3   4        1.08        1.90      1.62 o 
   8   3   4      142.11      144.21      5.87 o 
   9   3   4       75.32       58.21      4.80 o 
  10   3   4     1248.35     1304.97     18.34 o 
  11   3   4      282.67      320.14     12.74 o 
  12   3   4      355.88      342.57     12.99 o 
  13   3   4      118.68      101.26      8.76 o 
  14   3   4        1.30       -2.95      4.29 o 
  15   3   4        6.68        6.25      5.86 o 
  16   3   4        1.90        2.98      5.62 o 
  17   3   4       29.43       43.64     10.05 o 
  18   3   4       12.16        2.93      9.93 o 
   0   4   4     2875.84     3061.71     29.45 o 
   1   4   4       29.88       26.40      2.24 o 
   2   4   4       50.75       58.76      3.56 o 
   3   4   4       30.25       30.14      2.43 o 
   4   4   4        2.04        1.80      2.06 o 
   5   4   4        1.84        4.75      1.87 o 
   6   4   4      355.96      382.37      7.84 o 
   7   4   4       38.45       46.98      3.52 o 
   8   4   4        4.88       -0.20      2.66 o 
   9   4   4       21.15       15.98      3.07 o 
  10   4   4      139.04      133.88      6.54 o 
  11   4   4        2.09        1.89      4.53 o 
  12   4   4        7.16        5.22      3.54 o 
  13   4   4        7.26       12.55      4.65 o 
  14   4   4       66.23       75.75      9.80 o 
  15   4   4        0.21        1.81      4.36 o 
  16   4   4       14.52        7.35      5.40 o 
  17   4   4        0.70        0.20      5.85 o 
   1   5   4      312.46      295.12      7.09 o 
   2   5   4      607.62      626.31      9.44 o 
   3   5   4     1850.40     1818.48     30.11 o 
   4   5   4      628.52      601.46     13.33 o 
   5   5   4      288.83      274.44     15.40 o 
   6   5   4      546.30      568.15     15.81 o 
   7   5   4      414.74      424.76     12.98 o 
   8   5   4        5.31       10.44      5.42 o 
   9   5   4       75.26       89.19      8.27 o 
  10   5   4      537.84      549.12     17.92 o 
  11   5   4       63.20       36.93      8.47 o 
  12   5   4      255.84      277.08     19.91 o 
  13   5   4        5.20       -1.72      6.91 o 
  14   5   4       13.76       10.08      9.80 o 
  15   5   4        3.15        3.54     10.00 o 
  16   5   4        0.77        8.98     11.99 o 
  17   5   4       17.78       29.79     15.95 o 
   0   6   4      654.99      601.91     17.00 o 
   1   6   4       79.74       82.46      7.47 o 
   2   6   4      648.03      660.87     14.57 o 
   3   6   4       11.01        7.59      3.52 o 
   4   6   4      236.52      222.90     12.88 o 
   5   6   4      334.49      351.40     15.41 o 
   6   6   4      422.50      368.85     14.21 o 
   7   6   4      245.81      246.22     16.28 o 
   8   6   4      133.40      131.17     12.19 o 
   9   6   4        0.58       -3.02      5.36 o 
  10   6   4       52.62       32.67      8.21 o 
  11   6   4        2.91        0.53      6.62 o 
  12   6   4        7.15       -4.74      6.21 o 
  13   6   4        6.82       15.89      9.11 o 
  14   6   4       18.19       -1.03      8.68 o 
  15   6   4       29.49       13.84     12.01 o 
  16   6   4        0.73        2.04     10.88 o 
   1   7   4      427.89      442.95     13.60 o 
   2   7   4       84.19       69.30     10.25 o 
   3   7   4      613.93      538.05     29.32 o 
   4   7   4      293.51      332.93     25.27 o 
   5   7   4      294.33      374.57     22.20 o 
   6   7   4      146.62      170.29     16.71 o 
   7   7   4       35.57       47.86     19.25 o 
   8   7   4        0.48       -3.16      7.36 o 
   9   7   4       11.13       -7.15      7.15 o 
  10   7   4       37.31       30.52     11.60 o 
  11   7   4        7.28       13.06     11.29 o 
  12   7   4       50.51       47.84     23.76 o 
  13   7   4       10.47        2.95     11.89 o 
  14   7   4       20.45       17.01     14.05 o 
   0   8   4      144.00      159.37     57.02 o 
   1   8   4      192.06      205.14     21.90 o 
   2   8   4       86.31       91.93     14.93 o 
   3   8   4        3.66        2.54      6.67 o 
   4   8   4       51.45       43.54     11.70 o 
   5   8   4      513.35      508.37     30.33 o 
   6   8   4      262.91      259.57     41.93 o 
   7   8   4      367.28      363.56     30.73 o 
   8   8   4       85.49       99.28     17.82 o 
   9   8   4       17.65       21.69     12.04 o 
  10   8   4        9.32       -9.67      9.67 o 
  11   8   4        4.19        9.75     11.26 o 
  12   8   4       62.84       79.29     18.32 o 
  13   8   4       38.91       51.64     20.21 o 
   1   9   4        7.93        5.33      8.73 o 
   2   9   4        3.43       13.92     10.62 o 
   3   9   4        0.07        0.66      9.39 o 
   4   9   4        8.49       12.49      9.83 o 
   5   9   4       36.67       26.48     12.50 o 
   6   9   4        0.66        3.56      9.49 o 
   7   9   4       33.18       39.26     11.98 o 
   8   9   4        2.56        4.27     10.19 o 
   9   9   4        0.64        6.13     10.45 o 
  10   9   4        7.76        7.63     11.44 o 
  11   9   4        4.79       -3.81     12.85 o 
   0  10   4       45.86       67.30     27.42 o 
   1  10   4      138.74      110.14     18.62 o 
   2  10   4       34.53       36.46     17.19 o 
   3  10   4        2.49        8.00     12.41 o 
   4  10   4        1.74       -2.64     11.64 o 
   5  10   4      151.69      219.10     53.90 o 
   6  10   4      110.09       91.28     22.61 o 
   7  10   4      140.54      120.90     27.54 o 
   8  10   4       33.90       77.29     22.25 o 
   1  11   4       24.90       -4.36     18.70 o 
   2  11   4       17.29       19.57     24.30 o 
   3  11   4       64.42       29.67     18.79 o 
   4  11   4       16.38        6.57     14.52 o 
   1   1   5     1106.99     1120.89     11.86 o 
   2   1   5      129.63       84.04      3.69 o 
   3   1   5       15.61       23.28      1.81 o 
   4   1   5      465.68      401.57      6.13 o 
   5   1   5      416.42      450.45      7.66 o 
   6   1   5      332.12      331.47      8.14 o 
   7   1   5      623.74      622.64     13.91 o 
   8   1   5       25.68       17.45      2.98 o 
   9   1   5       46.74       40.84      3.98 o 
  10   1   5     1173.62     1180.90     21.30 o 
  11   1   5        0.51       -2.52      2.52 o 
  12   1   5      345.25      351.55     10.98 o 
  13   1   5      163.51      178.43      7.20 o 
  14   1   5       26.10       17.85      5.86 o 
  15   1   5       22.54       14.50      5.86 o 
  16   1   5       84.82      111.16     18.78 o 
  17   1   5       11.34       14.23      7.99 o 
  18   1   5       96.65      108.91     14.31 o 
   0   2   5      103.72      101.18      9.26 o 
   1   2   5     7532.74     7675.75     41.63 o 
   2   2   5      877.78      852.28      9.62 o 
   3   2   5     2147.37     2200.98     18.91 o 
   4   2   5     1508.31     1575.59     15.12 o 
   5   2   5      166.27      161.06      5.76 o 
   6   2   5      653.22      653.19     11.36 o 
   7   2   5      130.74      114.71      5.38 o 
   8   2   5      202.28      213.72      9.18 o 
   9   2   5      421.00      408.95      9.70 o 
  10   2   5       21.00       18.51      3.47 o 
  11   2   5       39.97       32.68      4.38 o 
  12   2   5       20.03        8.56      4.35 o 
  13   2   5        9.40        5.86      4.71 o 
  14   2   5        4.23        4.37      5.28 o 
  15   2   5       21.45       31.24      5.70 o 
  16   2   5        2.04        4.59      4.58 o 
  17   2   5        0.04       -1.18      7.53 o 
  18   2   5        3.05       -6.37      7.56 o 
   1   3   5      267.23      249.64      5.76 o 
   2   3   5        0.64        2.83      1.42 o 
   3   3   5      174.48      190.06      5.11 o 
   4   3   5      780.94      754.02     11.72 o 
   5   3   5      140.62      158.13      8.44 o 
   6   3   5      886.93      902.73     11.52 o 
   7   3   5        5.43        2.37      1.90 o 
   8   3   5       25.57       17.87      2.70 o 
   9   3   5       80.33       65.37      4.60 o 
  10   3   5       12.28        8.40      3.03 o 
  11   3   5       20.69       17.80      4.41 o 
  12   3   5      138.15      153.41      9.97 o 
  13   3   5        6.81        6.32      4.19 o 
  14   3   5        5.77        4.67      4.71 o 
  15   3   5        0.52        0.51      5.69 o 
  16   3   5        6.67        6.17      6.55 o 
  17   3   5        1.39        1.51      6.61 o 
  18   3   5       25.03       30.84     10.28 o 
   0   4   5     2096.74     2156.95     26.26 o 
   1   4   5     4237.87     4197.72     28.76 o 
   2   4   5       51.11       48.73      4.13 o 
   3   4   5      553.01      564.98      7.65 o 
   4   4   5      267.16      276.62     11.06 o 
   5   4   5      490.41      505.37     11.38 o 
   6   4   5       84.11       69.97      5.86 o 
   7   4   5     1158.53     1113.98     11.08 o 
   8   4   5      213.44      225.49      7.03 o 
   9   4   5      155.39      159.13      9.14 o 
  10   4   5      102.17       85.35      6.73 o 
  11   4   5        0.50        1.74      2.96 o 
  12   4   5       99.85       95.40     10.30 o 
  13   4   5       91.68      116.63      8.56 o 
  14   4   5        0.32        1.41      4.37 o 
  15   4   5       82.52      104.10     11.74 o 
  16   4   5        0.08       -3.59      4.83 o 
  17   4   5       21.64       27.66     14.92 o 
   1   5   5        1.18        2.20      1.52 o 
   2   5   5        7.21       12.74      2.25 o 
   3   5   5       94.62       97.31      4.16 o 
   4   5   5       68.66       78.96      6.27 o 
   5   5   5       31.65       25.65      3.26 o 
   6   5   5        8.25        6.58      1.61 o 
   7   5   5        8.40        9.06      4.38 o 
   8   5   5      279.80      271.83     13.50 o 
   9   5   5        0.88        1.99      1.65 o 
  10   5   5      122.29      122.56      6.58 o 
  11   5   5       23.08       30.91      5.18 o 
  12   5   5        0.22       -3.29      4.51 o 
  13   5   5       10.81       14.34      5.26 o 
  14   5   5        1.26        1.73      4.49 o 
  15   5   5        0.08       -2.47      4.46 o 
  16   5   5        8.15      -10.14     11.05 o 
   0   6   5        0.04       -0.51      5.33 o 
   1   6   5      899.06      904.61     13.54 o 
   2   6   5        0.06        1.83      1.90 o 
   3   6   5       86.99       82.06      6.36 o 
   4   6   5      106.68       99.19     13.42 o 
   5   6   5      241.52      230.33     11.92 o 
   6   6   5        5.95        2.86      4.00 o 
   7   6   5      432.50      458.95     16.03 o 
   8   6   5      158.48      164.45     12.97 o 
   9   6   5       97.50      106.54     10.53 o 
  10   6   5       18.06        8.59      6.01 o 
  11   6   5       40.15       29.97      8.20 o 
  12   6   5        1.20       12.31      8.32 o 
  13   6   5      146.89      174.18     18.58 o 
  14   6   5        0.53       -6.20      8.76 o 
  15   6   5       64.88       74.46     16.13 o 
   1   7   5       14.51       19.57      6.30 o 
   2   7   5      600.67      633.35     32.23 o 
   3   7   5       23.54       50.60     15.02 o 
   4   7   5      806.33      856.51     47.21 o 
   5   7   5      162.82      137.26     17.25 o 
   6   7   5      304.59      301.90     22.03 o 
   7   7   5      194.25      160.79     16.88 o 
   8   7   5        3.98        2.58      7.55 o 
   9   7   5       45.65        7.20     12.99 o 
  10   7   5       81.84       69.75     22.63 o 
  11   7   5        5.08        2.27      9.21 o 
  12   7   5       73.45       25.58     37.02 o 
  13   7   5       26.42       23.59     14.16 o 
  14   7   5       15.89       16.51     18.07 o 
   0   8   5       27.27        0.00     11.22 o 
   1   8   5       11.91       10.78      9.04 o 
   2   8   5        5.78        1.84      5.92 o 
   3   8   5       20.97       17.33      9.64 o 
   4   8   5        6.91        1.61     16.10 o 
   5   8   5       33.79       43.50     12.41 o 
   6   8   5       18.24       25.91     10.66 o 
   7   8   5       55.47       62.23     14.98 o 
   8   8   5        4.86       -3.15      9.44 o 
   9   8   5        1.95       -3.08      8.53 o 
  10   8   5       11.49       36.41     15.93 o 
  11   8   5       14.53       11.86     12.58 o 
  12   8   5       17.86       15.51     15.64 o 
  13   8   5        5.50       -6.36     12.87 o 
   1   9   5       29.15       29.83     12.91 o 
   2   9   5      288.33      306.33     43.85 o 
   3   9   5      218.44      246.04     24.35 o 
   4   9   5      786.14      863.09     38.33 o 
   5   9   5        5.23        2.33      9.96 o 
   6   9   5      242.73      231.34     33.82 o 
   7   9   5       60.19       22.60     13.68 o 
   8   9   5        1.44       -7.83     10.37 o 
   9   9   5       48.60       19.67     16.51 o 
  10   9   5       64.43       72.92     22.03 o 
  11   9   5       19.07       -5.39     12.53 o 
   0  10   5       16.07        3.74     15.58 o 
   1  10   5       20.23       18.31     13.20 o 
   2  10   5        4.62       15.76     13.43 o 
   3  10   5        4.41      -11.36     11.52 o 
   4  10   5        4.41        9.22     14.22 o 
   5  10   5       16.84       11.79     15.16 o 
   6  10   5        5.42       16.83     15.86 o 
   7  10   5       24.53       28.95     17.30 o 
   8  10   5       13.99       36.19     18.37 o 
   1  11   5       20.72       14.56     18.38 o 
   2  11   5      108.61      176.36     43.62 o 
   3  11   5       38.75       60.61     21.73 o 
   0   0   6     1201.63     1071.26     23.49 o 
   1   0   6    15030.46    15664.96    142.74 o 
   2   0   6     3727.44     3628.72     30.27 o 
   3   0   6        7.77        2.99      1.84 o 
   4   0   6     1436.90     1460.20     20.00 o 
   5   0   6     2361.39     2444.66     24.34 o 
   6   0   6       10.37        6.91      3.99 o 
   7   0   6        0.16        2.82      2.04 o 
   8   0   6     1513.64     1538.03     23.69 o 
   9   0   6       96.46      113.34      9.99 o 
  10   0   6      609.20      574.79     33.94 o 
  11   0   6      124.43      133.18     12.16 o 
  12   0   6        9.24       18.36      6.87 o 
  13   0   6       26.79       11.47      6.92 o 
  14   0   6      288.27      280.07     20.47 o 
  15   0   6       25.01       -1.92      8.42 o 
  16   0   6      114.68      109.67     28.79 o 
  17   0   6       14.25       12.17     10.25 o 
  18   0   6        2.70       -2.35     12.23 o 
   1   1   6      449.52      485.93      7.64 o 
   2   1   6      114.90      117.21      5.34 o 
   3   1   6      505.05      511.67      8.03 o 
   4   1   6      852.63      877.70      9.70 o 
   5   1   6       32.44       36.59      3.18 o 
   6   1   6       15.93       15.36      3.58 o 
   7   1   6      204.42      209.49      7.83 o 
   8   1   6      121.68      110.57      6.03 o 
   9   1   6      246.99      239.56      9.50 o 
  10   1   6      187.98      179.26     11.27 o 
  11   1   6       60.45       50.85      5.10 o 
  12   1   6       25.91       30.58      4.04 o 
  13   1   6        1.69       -0.06      3.34 o 
  14   1   6       10.63        2.10      5.09 o 
  15   1   6        5.66       -2.43      5.32 o 
  16   1   6       11.12       12.34      7.36 o 
  17   1   6        9.36        4.32      7.04 o 
  18   1   6        0.64        5.38      8.67 o 
   0   2   6      381.41      305.58     10.61 o 
   1   2   6     1435.51     1455.74     14.87 o 
   2   2   6      379.59      330.55      6.50 o 
   3   2   6       15.03       13.27      2.25 o 
   4   2   6      106.42      123.27      5.58 o 
   5   2   6      443.44      459.19     12.57 o 
   6   2   6      118.28      115.73      5.49 o 
   7   2   6      427.30      433.25      9.40 o 
   8   2   6      547.51      598.00     11.35 o 
   9   2   6       11.70       11.14      3.14 o 
  10   2   6      158.62      143.55      7.49 o 
  11   2   6       79.80       79.45      6.98 o 
  12   2   6       44.91       35.91      9.21 o 
  13   2   6        8.35        3.54      4.45 o 
  14   2   6      196.92      202.14     13.98 o 
  15   2   6        0.75       -2.38      2.87 o 
  16   2   6       95.53       82.82     10.25 o 
  17   2   6        0.92       -4.83      6.28 o 
  18   2   6        4.75        2.01      8.23 o 
   1   3   6     1196.54     1185.28     12.81 o 
   2   3   6     1610.23     1682.36     15.71 o 
   3   3   6     3174.81     3172.67     25.60 o 
   4   3   6        0.64        5.75      2.13 o 
   5   3   6      547.82      606.36     11.55 o 
   6   3   6      146.17      147.40      6.27 o 
   7   3   6      169.00      172.41      8.03 o 
   8   3   6       41.24       43.31      3.88 o 
   9   3   6      614.23      582.43     11.03 o 
  10   3   6       98.14       93.38      6.92 o 
  11   3   6      224.34      213.79     13.74 o 
  12   3   6       42.61       37.31      5.60 o 
  13   3   6       19.34       17.05      4.86 o 
  14   3   6       55.04       50.38      7.75 o 
  15   3   6       18.54       11.20      6.11 o 
  16   3   6       30.97       44.69      8.69 o 
  17   3   6       55.00       40.54     11.66 o 
   0   4   6      179.50      211.19     11.60 o 
   1   4   6      192.97      233.53      6.37 o 
   2   4   6      301.70      326.23      7.22 o 
   3   4   6      344.72      342.78      7.33 o 
   4   4   6      280.49      267.33      6.86 o 
   5   4   6       34.39       36.46      2.96 o 
   6   4   6       81.11       80.22      6.48 o 
   7   4   6       76.02       77.29      4.91 o 
   8   4   6        0.14        1.34      2.00 o 
   9   4   6        7.76       10.78      3.09 o 
  10   4   6       19.88       14.88      3.60 o 
  11   4   6        7.14        2.05      3.33 o 
  12   4   6       45.72       42.29      7.80 o 
  13   4   6       42.82       38.44      7.74 o 
  14   4   6       27.44       18.22      5.70 o 
  15   4   6        9.49       13.76      5.88 o 
  16   4   6       28.87       23.57      6.55 o 
  17   4   6        1.76        1.47      5.82 o 
   1   5   6      338.16      313.25      7.23 o 
   2   5   6        5.07       -0.30      1.56 o 
   3   5   6     2216.39     2217.17     21.22 o 
   4   5   6      403.95      394.22     10.15 o 
   5   5   6     1284.18     1312.15     19.95 o 
   6   5   6       81.33       78.19      5.44 o 
   7   5   6       54.25       63.99      5.99 o 
   8   5   6       18.20       13.16      3.67 o 
   9   5   6      107.63      126.61      7.72 o 
  10   5   6       12.19        9.20      6.25 o 
  11   5   6      167.97      210.73     12.04 o 
  12   5   6       67.27       72.27      8.22 o 
  13   5   6       31.48       29.80      6.30 o 
  14   5   6        3.61        8.90      5.70 o 
  15   5   6        7.42       14.18     17.45 o 
  16   5   6       10.58       10.96     12.84 o 
   0   6   6      673.44      701.07     19.65 o 
   1   6   6      291.81      279.92     12.15 o 
   2   6   6      505.49      530.70     11.66 o 
   3   6   6       18.34       12.27      3.16 o 
   4   6   6       74.36       79.96      3.89 o 
   5   6   6        1.73        1.57      3.60 o 
   6   6   6       62.78       52.03      7.22 o 
   7   6   6        0.33       -0.09      4.17 o 
   8   6   6      187.83      221.22     13.82 o 
   9   6   6        0.93        1.43      5.46 o 
  10   6   6       45.73       24.46      7.15 o 
  11   6   6        1.31       -3.69      5.74 o 
  12   6   6       12.14       19.02      7.56 o 
  13   6   6        0.16        5.83      7.82 o 
  14   6   6       13.09       20.21     10.87 o 
  15   6   6        8.66       11.04     11.52 o 
   1   7   6       29.28       23.94      8.94 o 
   2   7   6      274.60      272.72     25.28 o 
   3   7   6      266.11      262.78     19.40 o 
   4   7   6      178.91      185.05     19.39 o 
   5   7   6      359.85      385.45     31.66 o 
   6   7   6        1.76       -1.33      5.12 o 
   7   7   6       85.96      104.19     12.06 o 
   8   7   6        0.01       -3.20      7.65 o 
   9   7   6        2.52       17.22     10.81 o 
  10   7   6        2.53        5.89     10.34 o 
  11   7   6       53.07       51.14     15.70 o 
  12   7   6        0.01       14.88     11.10 o 
  13   7   6       22.80       30.75     15.97 o 
  14   7   6       12.64        0.78     15.08 o 
   0   8   6      925.83      979.63     64.81 o 
   1   8   6       14.02       11.00      8.61 o 
   2   8   6      334.96      337.70     29.66 o 
   3   8   6       91.98       90.79     13.05 o 
   4   8   6       12.20        6.73      8.03 o 
   5   8   6       31.64       33.02     13.95 o 
   6   8   6      280.84      298.07     27.94 o 
   7   8   6        0.98       -5.03      9.41 o 
   8   8   6      205.62      197.34     23.58 o 
   9   8   6       40.20       50.93     17.67 o 
  10   8   6        1.19      -10.47     10.47 o 
  11   8   6        1.73       12.63     12.03 o 
  12   8   6       70.51       39.20     19.43 o 
   1   9   6        5.28        5.10     10.92 o 
   2   9   6       20.80       11.43      9.77 o 
   3   9   6       17.75       14.42     12.55 o 
   4   9   6        1.49        2.38      9.75 o 
   5   9   6        5.62        3.83      9.01 o 
   6   9   6        3.94       -3.54      9.71 o 
   7   9   6        0.41        4.50     10.86 o 
   8   9   6        2.85       -8.70      8.70 o 
   9   9   6        0.51        4.79     11.38 o 
  10   9   6       13.96        1.90     12.91 o 
   0  10   6      517.48      579.55     69.80 o 
   1  10   6       15.53       17.44     14.76 o 
   2  10   6      175.57      121.52     36.14 o 
   3  10   6       24.62       11.84     13.66 o 
   4  10   6       14.75        8.29     14.52 o 
   5  10   6        2.63       -1.34     13.32 o 
   6  10   6      155.74      144.14     61.07 o 
   7  10   6        3.68        3.73     14.08 o 
   1  11   6       11.93        4.76     14.76 o 
   2  11   6        0.80       26.17     23.06 o 
   1   1   7     2645.22     2746.03     21.75 o 
   2   1   7      117.18      140.89      5.56 o 
   3   1   7     3210.41     3162.65     21.76 o 
   4   1   7      186.36      146.59      5.02 o 
   5   1   7      270.44      241.27      5.75 o 
   6   1   7      223.54      225.36      6.97 o 
   7   1   7      234.97      266.39      8.70 o 
   8   1   7       19.39       13.10      3.42 o 
   9   1   7      624.69      672.78     15.06 o 
  10   1   7       49.40       50.12      5.55 o 
  11   1   7      542.11      588.63     11.84 o 
  12   1   7      264.54      288.36     12.31 o 
  13   1   7        5.62       -1.45      4.46 o 
  14   1   7       11.96        9.66      5.67 o 
  15   1   7        8.12        4.01      5.98 o 
  16   1   7       17.86        6.87      6.75 o 
  17   1   7        5.69        9.22      7.52 o 
  18   1   7       59.10       49.25     10.78 o 
   0   2   7     3003.15     3154.09     33.63 o 
   1   2   7     3745.17     3882.02     28.54 o 
   2   2   7     1102.00     1110.52     13.81 o 
   3   2   7      173.78      184.28      6.27 o 
   4   2   7      866.78      908.82     13.30 o 
   5   2   7      162.31      165.13      5.90 o 
   6   2   7      259.44      264.90      6.81 o 
   7   2   7      941.04      943.15     13.47 o 
   8   2   7      491.91      514.69     10.38 o 
   9   2   7        2.65       -1.15      2.39 o 
  10   2   7      150.66      148.64      8.67 o 
  11   2   7       24.01       38.68      5.94 o 
  12   2   7        0.92       -0.79      3.96 o 
  13   2   7       15.13       18.34      5.63 o 
  14   2   7       23.53       24.31      6.47 o 
  15   2   7        5.12       10.27      4.49 o 
  16   2   7        2.73        1.01      6.01 o 
  17   2   7        3.71       -7.25      7.25 o 
  18   2   7        8.97        9.36      9.31 o 
   1   3   7      143.10      147.68      6.18 o 
   2   3   7      870.74      812.06     10.95 o 
   3   3   7     2347.63     2408.55     22.29 o 
   4   3   7       20.70       18.82      3.03 o 
   5   3   7      770.26      773.53     13.22 o 
   6   3   7       21.03       27.45      4.01 o 
   7   3   7      158.53      165.19      8.99 o 
   8   3   7       16.01        7.80      2.78 o 
   9   3   7      120.91      134.63      8.60 o 
  10   3   7      117.90      130.42      8.56 o 
  11   3   7        1.20        1.86      3.56 o 
  12   3   7       12.38        8.39      4.02 o 
  13   3   7        0.46       -0.25      3.89 o 
  14   3   7        6.40        5.57      5.85 o 
  15   3   7        2.09       11.70      5.87 o 
  16   3   7        0.25        1.40      6.13 o 
  17   3   7        7.20       19.05      9.63 o 
   0   4   7      182.56      143.25      9.86 o 
   1   4   7     2192.58     2158.97     23.43 o 
   2   4   7     1507.11     1508.90     17.45 o 
   3   4   7      153.63      175.28      6.11 o 
   4   4   7       52.62       58.81      4.47 o 
   5   4   7      135.28      131.47      6.20 o 
   6   4   7      938.36      870.97     13.97 o 
   7   4   7      305.42      316.34     10.27 o 
   8   4   7      651.65      662.73     16.99 o 
   9   4   7      139.09      146.81      9.65 o 
  10   4   7       38.13       35.50      4.52 o 
  11   4   7        9.29       -0.21      6.10 o 
  12   4   7        0.10       -1.58      3.54 o 
  13   4   7       82.67       97.57      9.11 o 
  14   4   7      136.75      157.85     21.08 o 
  15   4   7       50.95       58.51      8.17 o 
  16   4   7       20.86       25.49      7.93 o 
  17   4   7        0.41        0.01      6.11 o 
   1   5   7       28.24       26.41      3.41 o 
   2   5   7        2.53       -0.39      2.01 o 
   3   5   7       90.91       85.61      4.17 o 
   4   5   7        0.37        1.22      1.77 o 
   5   5   7      228.36      229.76     18.39 o 
   6   5   7        9.75       13.13      4.88 o 
   7   5   7      100.80      102.93      7.81 o 
   8   5   7       78.46       83.66      9.08 o 
   9   5   7       31.46       30.38      5.52 o 
  10   5   7        0.04        2.73      4.50 o 
  11   5   7       16.05        2.87      5.24 o 
  12   5   7       21.95       26.02      6.46 o 
  13   5   7       17.02       18.69      6.54 o 
  14   5   7       13.46        9.49      5.88 o 
  15   5   7        6.29        9.31      6.78 o 
  16   5   7        4.73       -3.79     10.07 o 
   0   6   7      152.11      140.33     10.75 o 
   1   6   7       42.21       43.35      4.13 o 
   2   6   7       75.79       86.50      6.88 o 
   3   6   7      478.58      427.60     13.41 o 
   4   6   7      166.97      165.36     12.37 o 
   5   6   7       12.51       12.55      3.56 o 
   6   6   7      283.44      278.96     12.06 o 
   7   6   7      113.29      162.21     12.11 o 
   8   6   7      164.44      162.22     13.33 o 
   9   6   7       39.37       34.46      7.70 o 
  10   6   7       42.15       41.59      8.46 o 
  11   6   7        1.31       -2.89      5.90 o 
  12   6   7       68.69       65.21     15.24 o 
  13   6   7       36.15       48.53     10.95 o 
  14   6   7       88.03      111.81     15.96 o 
  15   6   7       68.33       56.24     14.93 o 
   1   7   7      178.53      157.45     14.44 o 
   2   7   7      282.57      318.51     24.09 o 
   3   7   7      227.43      236.10     22.41 o 
   4   7   7      390.29      389.32     26.80 o 
   5   7   7        0.04        0.78      4.97 o 
   6   7   7      109.86      118.80     13.38 o 
   7   7   7       70.15       57.30     10.73 o 
   8   7   7        0.91        6.07      6.49 o 
   9   7   7       17.75       19.56     11.96 o 
  10   7   7       52.39       63.53     12.14 o 
  11   7   7       68.40       64.66     13.62 o 
  12   7   7        0.41       -0.47     11.58 o 
  13   7   7        5.77        9.42     15.40 o 
  14   7   7        0.58        0.14     14.64 o 
   0   8   7      107.61      155.17     34.27 o 
   1   8   7        1.48       -5.19      7.02 o 
   2   8   7        1.35       -1.52      7.08 o 
   3   8   7        0.00       -5.10      6.18 o 
   4   8   7        7.13       -1.83      7.76 o 
   5   8   7       16.65       15.84      9.93 o 
   6   8   7       42.25       30.89     11.74 o 
   7   8   7        2.81        7.28      9.99 o 
   8   8   7       12.07       24.99     14.56 o 
   9   8   7       23.47       40.95     17.81 o 
  10   8   7        0.00       -4.61     10.52 o 
  11   8   7        7.56       10.14     14.17 o 
  12   8   7       12.97       23.68     16.29 o 
   1   9   7       40.65       31.55     13.71 o 
   2   9   7      516.18      561.35     31.17 o 
   3   9   7      117.33      141.30     24.68 o 
   4   9   7      305.50      283.11     28.02 o 
   5   9   7      179.40      205.90     24.99 o 
   6   9   7       36.03       34.28     16.15 o 
   7   9   7       18.96       28.87     13.61 o 
   8   9   7       17.41       35.03     16.86 o 
   9   9   7       13.19       23.14     13.65 o 
  10   9   7       43.37       48.90     20.93 o 
   0  10   7       43.22       49.23     24.30 o 
   1  10   7        6.24       19.01     14.22 o 
   2  10   7        0.06      -15.58     16.20 o 
   3  10   7       14.82        1.44     16.51 o 
   4  10   7        0.21       -0.28     12.57 o 
   5  10   7        4.71       -7.03     11.62 o 
   6  10   7       26.23       12.83     17.17 o 
   7  10   7        2.82        0.37     30.85 o 
   0   0   8     1172.25     1231.48     32.09 o 
   1   0   8     7712.46     8090.49     78.66 o 
   2   0   8     1073.50     1089.64     17.00 o 
   3   0   8      383.53      352.84     10.09 o 
   4   0   8       29.54       27.41      3.79 o 
   5   0   8       21.87       32.16      4.62 o 
   6   0   8       90.73      125.51      8.17 o 
   7   0   8     1569.51     1589.95     37.91 o 
   8   0   8        3.94        2.71      2.58 o 
   9   0   8     1844.69     1903.86     40.33 o 
  10   0   8        5.58        2.47      5.19 o 
  11   0   8       16.96       14.68      6.30 o 
  12   0   8       43.52       27.07      7.90 o 
  13   0   8       87.39       64.18     10.70 o 
  14   0   8        8.44       14.35      9.34 o 
  15   0   8       23.59       49.67     22.87 o 
  16   0   8       17.61       31.27     12.19 o 
  17   0   8        4.42       -8.03      9.48 o 
  18   0   8       10.00       -5.54     21.50 o 
   1   1   8       82.53       77.77      4.10 o 
   2   1   8      175.85      178.22      5.87 o 
   3   1   8      274.07      249.07      6.85 o 
   4   1   8      391.00      375.66      7.84 o 
   5   1   8      171.33      194.17      6.17 o 
   6   1   8       61.44       62.03      4.65 o 
   7   1   8       39.78       44.32      4.24 o 
   8   1   8      424.61      441.30     11.96 o 
   9   1   8       66.09       77.69      6.46 o 
  10   1   8      164.60      161.05     11.13 o 
  11   1   8       78.82       89.48      6.85 o 
  12   1   8       41.50       32.20      4.34 o 
  13   1   8        1.71        4.15      4.56 o 
  14   1   8        3.78        0.91      4.97 o 
  15   1   8        0.03        2.75      6.00 o 
  16   1   8       10.51       11.86      7.57 o 
  17   1   8        5.03        4.19      7.47 o 
  18   1   8        2.26       18.70     10.04 o 
   0   2   8     1437.94     1414.72     22.49 o 
   1   2   8     3051.39     3087.19     27.01 o 
   2   2   8        3.41        4.06      2.29 o 
   3   2   8      115.90      119.01      5.61 o 
   4   2   8       17.15       12.28      2.57 o 
   5   2   8      415.27      433.83      8.86 o 
   6   2   8      193.15      197.67      7.05 o 
   7   2   8     1188.75     1201.92     18.18 o 
   8   2   8        5.74        2.67      2.52 o 
   9   2   8      510.54      516.74     12.04 o 
  10   2   8       76.55       88.72      6.78 o 
  11   2   8        3.27       -0.81      3.26 o 
  12   2   8        1.20       -1.59      4.24 o 
  13   2   8       90.19       71.44     10.99 o 
  14   2   8        0.67       -3.54      3.69 o 
  15   2   8       24.57       37.22      4.71 o 
  16   2   8        2.35        3.59      6.62 o 
  17   2   8        0.68        1.61      7.60 o 
   1   3   8      126.17      116.95      6.89 o 
   2   3   8      885.01      834.22     14.58 o 
   3   3   8      176.79      174.18      9.02 o 
   4   3   8     2342.37     2338.31     24.95 o 
   5   3   8      122.92      123.33      6.51 o 
   6   3   8        0.12       -1.98      2.52 o 
   7   3   8      146.58      157.33      8.30 o 
   8   3   8      992.31     1004.53     16.90 o 
   9   3   8        0.13        0.38      2.94 o 
  10   3   8      496.61      527.35     15.12 o 
  11   3   8        1.53        2.16      3.93 o 
  12   3   8      249.50      282.03     14.08 o 
  13   3   8        7.02        1.79      4.61 o 
  14   3   8       11.71       14.08      5.87 o 
  15   3   8        8.90        4.09      6.42 o 
  16   3   8       35.25       29.82      8.60 o 
  17   3   8        7.76        1.76      7.15 o 
   0   4   8      515.53      532.70     18.80 o 
   1   4   8      231.68      262.38     12.39 o 
   2   4   8        1.51       -1.91      1.91 o 
   3   4   8        2.16        0.02      1.99 o 
   4   4   8      157.67      150.56      7.58 o 
   5   4   8      574.05      545.90     13.90 o 
   6   4   8        0.06        5.16      3.81 o 
   7   4   8      278.91      296.21     19.06 o 
   8   4   8        0.03        3.42      3.36 o 
   9   4   8       35.76       21.52      4.64 o 
  10   4   8        9.55        7.49      4.07 o 
  11   4   8       72.47       80.49      7.41 o 
  12   4   8        8.61        2.56      4.35 o 
  13   4   8       29.82       30.05      6.26 o 
  14   4   8       19.78       26.00      6.33 o 
  15   4   8        3.51       -4.23      5.47 o 
  16   4   8        1.00       -3.28      5.97 o 
   1   5   8       22.97       24.35      4.39 o 
   2   5   8      952.22      940.07     13.64 o 
   3   5   8       16.20        8.38      2.60 o 
   4   5   8     1693.50     1641.01     28.38 o 
   5   5   8      300.32      329.91      8.07 o 
   6   5   8      379.59      380.87      9.37 o 
   7   5   8        0.00       -1.31      3.97 o 
   8   5   8       60.29       49.17      7.27 o 
   9   5   8       17.73       14.57      6.27 o 
  10   5   8      264.32      280.80     14.53 o 
  11   5   8        8.83       -2.27      5.25 o 
  12   5   8      204.32      202.73     14.06 o 
  13   5   8        5.90        1.47      5.92 o 
  14   5   8        7.10        1.06      6.23 o 
  15   5   8        5.19        3.90      7.65 o 
  16   5   8       12.48       14.75     10.70 o 
   0   6   8      230.91      257.61     22.53 o 
   1   6   8        8.06        9.38      4.57 o 
   2   6   8        9.57        2.88      2.56 o 
   3   6   8       14.10       14.27      3.90 o 
   4   6   8        5.04        4.70      4.52 o 
   5   6   8       17.44        8.96      5.07 o 
   6   6   8        3.84        3.59      3.44 o 
   7   6   8       35.52       48.40      8.13 o 
   8   6   8        0.19       -0.30      3.43 o 
   9   6   8      198.38      230.98      8.08 o 
  10   6   8        1.53        1.24      6.62 o 
  11   6   8       19.10        8.06      7.03 o 
  12   6   8       30.49       26.04      8.95 o 
  13   6   8        5.50        0.58      7.61 o 
  14   6   8        0.25        8.61     10.14 o 
  15   6   8       16.13       17.64     12.85 o 
   1   7   8       66.71       52.49      8.58 o 
   2   7   8      240.00      265.72     21.48 o 
   3   7   8        1.68       -2.62      4.43 o 
   4   7   8      298.18      323.21     19.04 o 
   5   7   8        2.96       -0.11      5.56 o 
   6   7   8      206.19      222.32     18.03 o 
   7   7   8        7.62        6.38      6.56 o 
   8   7   8       20.22        1.83      6.78 o 
   9   7   8        5.53        8.54      7.93 o 
  10   7   8       65.16       60.63     12.95 o 
  11   7   8        2.98        7.55      8.57 o 
  12   7   8       41.39       47.30     13.96 o 
  13   7   8       15.31       17.49     10.17 o 
   0   8   8      355.85      300.37     44.87 o 
   1   8   8       66.68       52.40     15.40 o 
   2   8   8       49.58       28.25     12.15 o 
   3   8   8        8.72       -4.49      7.77 o 
   4   8   8        3.75        6.82      9.22 o 
   5   8   8      133.28      130.06     19.20 o 
   6   8   8       12.82        6.49      9.34 o 
   7   8   8      225.45      269.46     37.51 o 
   8   8   8        3.78       21.43     11.80 o 
   9   8   8       83.92       65.44     23.06 o 
  10   8   8       27.14       27.23     18.46 o 
  11   8   8        0.82        7.17     14.54 o 
  12   8   8        2.22        9.22     14.37 o 
   1   9   8       17.09       12.57     11.43 o 
   2   9   8        6.36       -0.73     11.43 o 
   3   9   8        0.27       10.93     12.06 o 
   4   9   8        2.50      -10.47     10.47 o 
   5   9   8       33.87       39.51     13.41 o 
   6   9   8        0.39      -10.19     10.19 o 
   7   9   8       23.39        7.15     11.68 o 
   8   9   8        1.51        2.48     11.09 o 
   9   9   8        2.30        8.73     13.52 o 
   0  10   8      128.25      131.49     37.39 o 
   1  10   8       65.16       69.24     20.90 o 
   2  10   8       29.95        8.10     19.94 o 
   3  10   8        1.65       -1.87     18.70 o 
   4  10   8       11.99      -11.90     11.90 o 
   5  10   8       81.34       79.73     22.15 o 
   6  10   8        3.12       -3.36     13.43 o 
   1   1   9      168.95      182.24      6.72 o 
   2   1   9        0.59        0.82      1.89 o 
   3   1   9      455.50      471.81     10.61 o 
   4   1   9       19.70        9.31      3.75 o 
   5   1   9      411.60      390.94      8.12 o 
   6   1   9       81.17       81.26      4.94 o 
   7   1   9      279.21      283.49     10.05 o 
   8   1   9      589.72      606.88     12.26 o 
   9   1   9      836.95      827.66     13.72 o 
  10   1   9      465.91      456.99     11.36 o 
  11   1   9      870.68      929.35     20.81 o 
  12   1   9      124.29      104.74     14.67 o 
  13   1   9       82.66       89.50      9.89 o 
  14   1   9       19.80        7.26      5.62 o 
  15   1   9        4.46       -5.63      5.63 o 
  16   1   9       21.70       17.24      8.16 o 
  17   1   9       38.65       57.57     16.61 o 
   0   2   9     1067.23     1050.95     19.82 o 
   1   2   9     1103.54     1144.51     16.67 o 
   2   2   9     2352.65     2382.99     27.12 o 
   3   2   9       16.89       13.02      2.77 o 
   4   2   9      642.96      630.46     14.89 o 
   5   2   9       88.62       84.67      5.03 o 
   6   2   9     2412.62     2385.75     23.62 o 
   7   2   9        1.72       -1.62      2.85 o 
   8   2   9      199.41      212.47      7.84 o 
   9   2   9      181.58      205.01      9.14 o 
  10   2   9        5.72        5.42      3.27 o 
  11   2   9        0.58       -3.62      3.62 o 
  12   2   9        7.13        5.44      4.51 o 
  13   2   9        2.70        4.83      4.13 o 
  14   2   9       36.20       33.49      5.79 o 
  15   2   9        3.06        5.11      6.10 o 
  16   2   9        2.71        2.76      6.87 o 
  17   2   9        0.48       -6.89      7.32 o 
   1   3   9      564.82      535.98     14.06 o 
   2   3   9       23.76       18.76      3.35 o 
   3   3   9     1256.11     1294.46     19.85 o 
   4   3   9      274.92      262.69      8.58 o 
   5   3   9      576.95      615.97     12.83 o 
   6   3   9        2.29        0.34      2.68 o 
   7   3   9       41.40       48.48      5.33 o 
   8   3   9      167.74      189.62     10.78 o 
   9   3   9      107.47      112.61     10.13 o 
  10   3   9       14.32       14.29      5.95 o 
  11   3   9      176.00      177.52     10.36 o 
  12   3   9       34.58       32.33      6.06 o 
  13   3   9        1.75       -0.66      4.96 o 
  14   3   9        3.57        7.94      5.98 o 
  15   3   9       11.57       16.35      7.32 o 
  16   3   9        1.76        5.04      6.85 o 
  17   3   9        2.12       11.39      8.23 o 
   0   4   9     2867.04     2817.80     42.66 o 
   1   4   9      329.70      312.32      9.91 o 
   2   4   9      395.36      398.44      9.92 o 
   3   4   9       11.38        6.48      2.61 o 
   4   4   9      551.35      523.09     11.24 o 
   5   4   9      144.42      150.34      7.72 o 
   6   4   9     1701.93     1675.77     24.17 o 
   7   4   9      259.97      280.09     13.05 o 
   8   4   9      379.17      426.86     20.34 o 
   9   4   9       54.99       57.48      6.64 o 
  10   4   9       62.65       61.00      9.10 o 
  11   4   9        4.36        6.27      4.06 o 
  12   4   9       43.67       27.34      5.95 o 
  13   4   9       14.25        3.57      5.38 o 
  14   4   9       68.66       61.59     15.70 o 
  15   4   9        1.68        0.63      5.71 o 
  16   4   9       17.99       10.52      7.73 o 
   1   5   9        0.30        1.57      2.65 o 
   2   5   9      248.24      262.57     11.38 o 
   3   5   9      471.59      459.73     14.00 o 
   4   5   9        0.34        2.07      2.90 o 
   5   5   9      171.61      160.69      9.43 o 
   6   5   9        9.47        5.22      3.25 o 
   7   5   9      281.95      269.23     10.65 o 
   8   5   9       11.55        7.81      2.86 o 
   9   5   9       12.66        5.96      3.89 o 
  10   5   9        9.29        9.09      3.14 o 
  11   5   9       95.02       72.72     11.47 o 
  12   5   9        0.77       -0.93      5.25 o 
  13   5   9       17.16       15.93      8.13 o 
  14   5   9       23.12       34.74      9.99 o 
  15   5   9        8.22       -0.68      8.00 o 
   0   6   9      235.04      249.83     15.52 o 
   1   6   9        6.00        3.59      3.35 o 
   2   6   9       32.26       25.49      4.04 o 
   3   6   9      212.02      232.99      8.77 o 
   4   6   9       20.08        9.92      5.08 o 
   5   6   9       48.97       37.01      7.65 o 
   6   6   9      393.44      395.63     19.05 o 
   7   6   9      104.84       98.57      9.89 o 
   8   6   9      360.54      359.98     15.30 o 
   9   6   9       28.63       35.77      6.36 o 
  10   6   9       15.63       14.27      5.21 o 
  11   6   9        9.69       11.82      4.94 o 
  12   6   9       25.18       17.89      8.96 o 
  13   6   9       27.99       37.38     13.00 o 
  14   6   9       46.10       63.14     16.24 o 
   1   7   9        0.55       -0.80      4.11 o 
   2   7   9        2.30        0.24      5.67 o 
   3   7   9       13.30       13.31      7.29 o 
   4   7   9       62.94       40.23     16.73 o 
   5   7   9      208.52      272.24     18.49 o 
   6   7   9       41.65       41.10     11.34 o 
   7   7   9       24.01       24.31      8.02 o 
   8   7   9        6.98        3.10      7.83 o 
   9   7   9       21.25       22.35      8.89 o 
  10   7   9        4.84        7.19      7.74 o 
  11   7   9       95.19      118.99     16.83 o 
  12   7   9       27.21       34.21     12.93 o 
  13   7   9       52.76       22.56     16.02 o 
   0   8   9       17.08       13.09     18.07 o 
   1   8   9       27.76       24.82     12.11 o 
   2   8   9        0.45       -8.10     11.84 o 
   3   8   9        8.42       -1.87     13.09 o 
   4   8   9        4.94      -10.97     14.64 o 
   5   8   9       24.86       22.48     11.78 o 
   6   8   9        1.69        3.65      6.60 o 
   7   8   9       27.09       32.31     12.95 o 
   8   8   9       61.95       33.56     10.65 o 
   9   8   9        1.18        0.28      8.13 o 
  10   8   9       13.02       12.52     12.57 o 
  11   8   9        1.76        3.91     14.36 o 
   1   9   9       29.87       15.54     13.13 o 
   2   9   9        9.34       14.88     14.76 o 
   3   9   9      235.82      158.29     38.01 o 
   4   9   9       90.23      156.26     33.65 o 
   5   9   9       98.70       81.46     29.60 o 
   6   9   9       30.70       20.12     13.29 o 
   7   9   9        0.83       -2.09     10.66 o 
   8   9   9        2.84      -10.28     12.27 o 
   9   9   9       29.28       15.55     16.96 o 
   0  10   9        2.46       -0.62     21.19 o 
   1  10   9        0.46       -3.32     14.46 o 
   2  10   9        0.00       -9.97     16.83 o 
   3  10   9        7.31       10.59     22.43 o 
   4  10   9        3.59      -10.59     18.07 o 
   5  10   9        0.23        7.24     14.52 o 
   0   0  10      973.32      997.48     42.69 o 
   1   0  10       16.40       22.68      4.29 o 
   2   0  10     1878.61     1831.51     26.94 o 
   3   0  10      167.88      182.72     10.21 o 
   4   0  10       40.61       45.29      5.28 o 
   5   0  10      148.52      142.73      9.42 o 
   6   0  10     1049.11     1057.05     21.61 o 
   7   0  10     1768.44     1801.34     30.60 o 
   8   0  10      416.46      432.70     13.63 o 
   9   0  10      341.98      328.69     19.75 o 
  10   0  10       83.07       89.82     12.75 o 
  11   0  10       27.51       25.49      7.60 o 
  12   0  10       11.00       10.28      7.56 o 
  13   0  10      118.32       73.86     12.20 o 
  14   0  10      135.29      122.19     18.55 o 
  15   0  10       52.68       58.84     32.37 o 
  16   0  10       25.43        7.54     11.17 o 
  17   0  10       15.96        9.85     13.64 o 
   1   1  10      216.78      251.81      7.13 o 
   2   1  10        5.47        1.80      2.70 o 
   3   1  10      183.50      211.75      7.33 o 
   4   1  10      608.35      627.54     11.98 o 
   5   1  10       10.02        9.61      2.73 o 
   6   1  10        1.13       -1.52      2.57 o 
   7   1  10       24.98       26.73      3.55 o 
   8   1  10      253.24      242.12      8.07 o 
   9   1  10      192.61      195.72      8.75 o 
  10   1  10        9.84        6.93      3.49 o 
  11   1  10      118.62      123.35     10.09 o 
  12   1  10       12.39       19.31      4.23 o 
  13   1  10        0.21       -2.36      4.74 o 
  14   1  10        1.38        1.03      5.71 o 
  15   1  10        2.06        1.30      5.84 o 
  16   1  10        0.00       -2.31      7.09 o 
  17   1  10        0.87       -7.61      7.61 o 
   0   2  10      587.20      559.02     19.09 o 
   1   2  10      142.68      126.94      6.76 o 
   2   2  10      378.97      367.63      9.65 o 
   3   2  10      213.03      220.93     10.66 o 
   4   2  10       69.37       52.66      4.66 o 
   5   2  10      407.14      382.67     10.24 o 
   6   2  10      880.47      895.43     14.19 o 
   7   2  10      439.27      426.05     20.41 o 
   8   2  10      226.21      223.52     12.45 o 
   9   2  10      263.04      288.57     12.33 o 
  10   2  10        8.41        8.07      4.53 o 
  11   2  10       29.06       17.21      5.45 o 
  12   2  10       19.60        9.26      4.58 o 
  13   2  10      117.25      118.57      8.97 o 
  14   2  10       84.42       95.75      8.04 o 
  15   2  10       22.19       11.78      7.25 o 
  16   2  10       17.84       18.50      8.81 o 
  17   2  10        0.00        4.96      8.84 o 
   1   3  10      556.67      572.24     12.86 o 
   2   3  10      690.04      639.33     13.14 o 
   3   3  10      848.43      879.15     19.07 o 
   4   3  10      616.00      638.39     15.80 o 
   5   3  10       52.45       59.86      5.29 o 
   6   3  10       42.16       33.78      5.46 o 
   7   3  10        0.43       -0.67      3.00 o 
   8   3  10      165.92      139.29     12.22 o 
   9   3  10      562.33      574.79     23.95 o 
  10   3  10       49.74       47.20      6.68 o 
  11   3  10      408.13      394.14     16.13 o 
  12   3  10      106.64      123.99     10.39 o 
  13   3  10        0.69       -4.28      5.17 o 
  14   3  10        1.64        0.74      5.88 o 
  15   3  10        5.88        7.60      7.03 o 
  16   3  10        0.09       -0.17      7.33 o 
   0   4  10       99.59       99.90      9.77 o 
   1   4  10       59.48       61.13      6.91 o 
   2   4  10       64.54       61.99      5.66 o 
   3   4  10       36.90       25.26      3.98 o 
   4   4  10      514.19      503.55     12.12 o 
   5   4  10      573.11      540.10     12.80 o 
   6   4  10      178.59      189.69     11.24 o 
   7   4  10       60.54       67.60      7.95 o 
   8   4  10       27.74       36.32     10.80 o 
   9   4  10       32.57       21.51      7.76 o 
  10   4  10       27.87       27.53      6.44 o 
  11   4  10       34.80       27.23      6.46 o 
  12   4  10      138.05      136.10     11.53 o 
  13   4  10        5.06        1.76      5.66 o 
  14   4  10        8.76        6.79      7.52 o 
  15   4  10        0.67        5.05      6.42 o 
  16   4  10        1.06        0.85      6.72 o 
   1   5  10      168.20      174.34     10.42 o 
   2   5  10      249.64      245.37      9.56 o 
   3   5  10      568.52      598.36     14.74 o 
   4   5  10      198.31      194.68     11.31 o 
   5   5  10      449.64      437.42     24.17 o 
   6   5  10        2.90        4.82      5.57 o 
   7   5  10       89.80       80.63      7.61 o 
   8   5  10       72.01       50.12      6.60 o 
   9   5  10      104.58      112.28      9.88 o 
  10   5  10      259.00      280.05     12.60 o 
  11   5  10      191.58      207.17     19.22 o 
  12   5  10       45.00       41.37      7.99 o 
  13   5  10       15.25       -1.82      9.03 o 
  14   5  10       27.62       23.41      9.36 o 
  15   5  10        1.47        5.21      9.17 o 
   0   6  10       24.03       26.10      6.99 o 
   1   6  10       10.09        8.79      3.51 o 
   2   6  10      165.60      187.28     10.01 o 
   3   6  10        5.50       -2.93      2.93 o 
   4   6  10       57.66       43.38      5.61 o 
   5   6  10       48.32       27.48     11.16 o 
   6   6  10       29.34       36.33      8.04 o 
   7   6  10        6.72        7.45      5.87 o 
   8   6  10        4.74        4.55      5.15 o 
   9   6  10      119.61      106.05     10.34 o 
  10   6  10       33.68       22.56      6.64 o 
  11   6  10       10.37        2.81      5.93 o 
  12   6  10       22.51        7.36      9.43 o 
  13   6  10        0.11        1.31     10.18 o 
  14   6  10        7.55       10.19     12.02 o 
   1   7  10        0.38       -3.31      3.34 o 
   2   7  10       16.94       13.51      6.89 o 
   3   7  10       81.39       79.94     13.85 o 
   4   7  10       14.74       10.31     13.15 o 
   5   7  10      237.59      276.17     20.40 o 
   6   7  10       15.60       13.98      4.98 o 
   7   7  10       28.07       26.53      4.88 o 
   8   7  10       20.07       16.65      8.70 o 
   9   7  10        1.84        5.01      8.19 o 
  10   7  10       76.76       52.42     15.99 o 
  11   7  10       19.88       20.63     13.02 o 
  12   7  10       30.38       16.51     14.25 o 
   0   8  10      182.14      188.82     36.77 o 
   1   8  10        4.57        8.13      9.66 o 
   2   8  10       78.60       91.44     12.30 o 
   3   8  10       43.22       30.23     10.96 o 
   4   8  10       24.15        6.38      8.58 o 
   5   8  10       25.47       19.89     10.00 o 
   6   8  10      149.60      146.17     24.74 o 
   7   8  10       40.83       25.39     10.29 o 
   8   8  10       38.83       43.93     11.72 o 
   9   8  10       25.11       23.37     11.51 o 
  10   8  10        1.52       -9.14      9.14 o 
   1   9  10        6.25       -4.51     27.73 o 
   2   9  10        1.63        0.33     12.11 o 
   3   9  10        0.09      -11.22     16.83 o 
   4   9  10        3.64        0.62     19.32 o 
   5   9  10        0.00       -3.53     11.23 o 
   6   9  10        0.17      -12.34     12.34 o 
   7   9  10       10.01        0.74     12.36 o 
   8   9  10        0.00       -4.82     13.13 o 
   0  10  10      167.65      157.04     40.51 o 
   1  10  10       24.04       10.79     14.22 o 
   2  10  10       32.91       26.80     26.17 o 
   3  10  10        1.53        9.97     20.56 o 
   4  10  10       17.75      -15.58     15.58 o 
   1   1  11       87.95       74.16      5.56 o 
   2   1  11      237.49      232.43      6.57 o 
   3   1  11      276.93      245.35      8.12 o 
   4   1  11     2150.54     2113.40     24.13 o 
   5   1  11        0.77        1.46      2.69 o 
   6   1  11      176.02      191.13      8.91 o 
   7   1  11      140.65      139.60      7.13 o 
   8   1  11      212.76      199.55     10.31 o 
   9   1  11      270.49      284.09     11.94 o 
  10   1  11       66.23       70.77      8.23 o 
  11   1  11       10.42        4.56      3.56 o 
  12   1  11      234.68      242.47     15.47 o 
  13   1  11        0.26        8.02      5.67 o 
  14   1  11       10.87        0.34      6.59 o 
  15   1  11        0.27        3.63      7.36 o 
  16   1  11       57.27       49.78     11.67 o 
   0   2  11     1199.09     1162.71     35.58 o 
   1   2  11     2569.77     2649.03     27.40 o 
   2   2  11      107.14      107.60      8.71 o 
   3   2  11       27.60       17.59      3.96 o 
   4   2  11       73.97       74.92     10.77 o 
   5   2  11       20.90       20.49      4.22 o 
   6   2  11       18.23       13.04      3.66 o 
   7   2  11      567.42      636.66     17.54 o 
   8   2  11        2.75       -3.49      5.89 o 
   9   2  11      283.37      262.14     16.31 o 
  10   2  11        6.90        8.08      4.74 o 
  11   2  11       30.51       21.73      5.30 o 
  12   2  11        0.02       -1.16      4.03 o 
  13   2  11       23.62        6.79      4.64 o 
  14   2  11       12.50        6.49      5.47 o 
  15   2  11        0.12       -1.45      6.59 o 
  16   2  11        6.29        7.95      8.02 o 
   1   3  11       58.82       70.42      6.00 o 
   2   3  11     1243.88     1204.20     23.26 o 
   3   3  11        0.01       -2.24      3.02 o 
   4   3  11      571.10      569.56     14.55 o 
   5   3  11       38.57       31.69      4.96 o 
   6   3  11       90.81       93.24      6.60 o 
   7   3  11      273.72      309.33     12.67 o 
   8   3  11        0.63       -4.47      4.47 o 
   9   3  11      101.07      119.62     12.98 o 
  10   3  11      118.40      111.42     13.05 o 
  11   3  11       89.72       81.37      9.50 o 
  12   3  11        7.71        4.42      5.86 o 
  13   3  11        1.53       -5.50      5.50 o 
  14   3  11        1.30       -4.94      4.94 o 
  15   3  11        1.19       -4.78      6.88 o 
  16   3  11        2.94       -1.24      7.65 o 
   0   4  11       46.33       43.08      7.07 o 
   1   4  11     1987.20     1987.37     27.25 o 
   2   4  11      200.52      220.54      9.75 o 
   3   4  11       17.13       14.99      3.73 o 
   4   4  11       27.39       19.98      4.64 o 
   5   4  11       64.44       54.55      5.79 o 
   6   4  11        0.16        0.90      3.57 o 
   7   4  11      467.23      494.43     16.89 o 
   8   4  11       13.07       21.11      6.12 o 
   9   4  11      487.55      527.84     21.28 o 
  10   4  11       31.07       33.15      6.72 o 
  11   4  11       21.26        5.02      5.34 o 
  12   4  11        3.58       -4.98      4.98 o 
  13   4  11      107.36       93.26     15.96 o 
  14   4  11        1.39       -3.38      6.42 o 
  15   4  11       22.90       20.40      7.62 o 
   1   5  11       39.38       36.80      5.06 o 
   2   5  11       91.52       64.06      6.49 o 
   3   5  11        3.54        0.67      3.42 o 
   4   5  11        4.10        0.25      3.60 o 
   5   5  11        9.30        8.93      4.09 o 
   6   5  11       10.95        4.90      4.06 o 
   7   5  11       99.10       90.78     10.48 o 
   8   5  11        0.26       -0.07      3.67 o 
   9   5  11       64.83       63.38      8.09 o 
  10   5  11       12.32        7.92      4.79 o 
  11   5  11        9.05       -1.05      7.40 o 
  12   5  11       40.72       34.23      7.44 o 
  13   5  11        1.26       -7.86      7.86 o 
  14   5  11        4.47        6.66      8.18 o 
   0   6  11        1.38        2.37      5.83 o 
   1   6  11      125.77      124.87      9.17 o 
   2   6  11        0.16       -2.36      3.60 o 
   3   6  11      212.74      210.59     14.90 o 
   4   6  11        1.56       -3.50      4.46 o 
   5   6  11       69.21       73.07     12.76 o 
   6   6  11       31.50       31.29      7.24 o 
   7   6  11      276.30      282.45     20.48 o 
   8   6  11       21.26       17.00      6.03 o 
   9   6  11       68.26       69.77     19.69 o 
  10   6  11        1.00       -4.31      5.32 o 
  11   6  11        0.59       -0.75      5.99 o 
  12   6  11        2.54       -1.02      6.28 o 
  13   6  11       47.67       39.61     12.05 o 
   1   7  11       13.95       10.31      5.76 o 
   2   7  11       83.96      112.01     19.34 o 
   3   7  11       16.26        0.67      8.53 o 
   4   7  11      377.63      419.37     29.34 o 
   5   7  11        5.00        3.31      7.32 o 
   6   7  11       50.77       76.74     12.41 o 
   7   7  11        2.53       -0.68      5.02 o 
   8   7  11        8.90       14.59      5.20 o 
   9   7  11        4.24        7.22      9.95 o 
  10   7  11        9.70       13.79     10.49 o 
  11   7  11        0.81        1.61     15.89 o 
  12   7  11        9.78       32.98     15.33 o 
   0   8  11        9.60        8.10     18.07 o 
   1   8  11       11.96        4.00      5.76 o 
   2   8  11        0.76       -0.95      5.75 o 
   3   8  11       11.50        0.66      7.61 o 
   4   8  11       21.47       16.73     10.26 o 
   5   8  11        6.10       24.20     14.64 o 
   6   8  11        3.69        2.20      9.47 o 
   7   8  11        8.00        1.41      8.77 o 
   8   8  11        3.77        1.32      8.25 o 
   9   8  11        2.47       -5.48      9.56 o 
  10   8  11        0.02        8.18     11.64 o 
   1   9  11        5.69       -1.81     15.27 o 
   2   9  11      301.85      330.02     34.81 o 
   3   9  11       13.47        7.48     21.81 o 
   4   9  11      235.02      225.59     44.25 o 
   5   9  11       21.55       40.51     26.80 o 
   6   9  11       37.20       23.68     25.55 o 
   7   9  11        0.42      -13.43     13.43 o 
   0  10  11        3.37       -4.99     21.19 o 
   1  10  11        0.31       -7.01     13.88 o 
   0   0  12      461.09      386.61     19.02 o 
   1   0  12      201.53      237.50     10.71 o 
   2   0  12     3076.19     3051.71     45.31 o 
   3   0  12      571.05      584.48     20.25 o 
   4   0  12      187.17      190.51     18.17 o 
   5   0  12      883.76      896.75     23.21 o 
   6   0  12      838.28      789.07     20.98 o 
   7   0  12        0.56        0.34      3.52 o 
   8   0  12      230.46      207.04     19.34 o 
   9   0  12      488.38      480.35     25.55 o 
  10   0  12       33.24       18.68      8.94 o 
  11   0  12       69.24       83.79     14.22 o 
  12   0  12       10.60       16.37      8.09 o 
  13   0  12        4.39       17.73     10.50 o 
  14   0  12      116.97      126.46     18.86 o 
  15   0  12       13.50       15.99     12.39 o 
  16   0  12       13.16       -5.42     11.87 o 
   1   1  12       13.42       11.07      3.26 o 
   2   1  12      131.54      139.26      7.16 o 
   3   1  12      221.26      234.55      9.51 o 
   4   1  12       76.77       92.36      6.97 o 
   5   1  12       41.83       38.98      4.61 o 
   6   1  12       69.56       62.71      6.29 o 
   7   1  12       44.30       33.02      5.24 o 
   8   1  12      156.09      165.65     10.26 o 
   9   1  12       90.72       94.58     10.71 o 
  10   1  12       15.86       13.44      4.63 o 
  11   1  12        0.07        2.05      3.42 o 
  12   1  12        0.13        8.27      5.65 o 
  13   1  12        2.06        4.47      5.95 o 
  14   1  12        0.09       -3.91      6.11 o 
  15   1  12        0.06        2.89      7.64 o 
  16   1  12        2.26       -1.85      8.35 o 
   0   2  12     1972.59     1947.92     32.01 o 
   1   2  12       28.62       27.08      4.10 o 
   2   2  12      749.40      726.61     16.84 o 
   3   2  12      156.40      160.87      9.60 o 
   4   2  12       21.28       17.38      6.58 o 
   5   2  12      168.35      153.96     10.76 o 
   6   2  12      154.29      160.95      9.93 o 
   7   2  12        3.14        7.44      4.07 o 
   8   2  12      126.30      129.29     10.26 o 
   9   2  12      101.64      118.07      9.99 o 
  10   2  12       70.01       68.10      8.69 o 
  11   2  12       18.31       -0.09      6.53 o 
  12   2  12       14.92       14.28      7.39 o 
  13   2  12        6.33       12.87      5.03 o 
  14   2  12       40.57       41.69      6.65 o 
  15   2  12       16.37       16.02      8.71 o 
  16   2  12        2.63        3.20      8.70 o 
   1   3  12      686.97      700.45     15.36 o 
   2   3  12      448.58      474.26     11.97 o 
   3   3  12      801.59      791.68     16.42 o 
   4   3  12      455.74      482.56     14.13 o 
   5   3  12      113.49      129.05      8.97 o 
   6   3  12       49.49       45.84      8.59 o 
   7   3  12      198.05      197.28     13.94 o 
   8   3  12      308.89      296.33     18.37 o 
   9   3  12       72.01       71.22     10.90 o 
  10   3  12       26.57       23.59      8.02 o 
  11   3  12      108.04      103.74     12.54 o 
  12   3  12        3.69        3.53      5.96 o 
  13   3  12        5.92       -0.78      5.12 o 
  14   3  12        0.12        0.48      6.64 o 
  15   3  12        4.59       -1.26      6.94 o 
   0   4  12      498.10      505.27     18.87 o 
   1   4  12        7.00        5.68      3.43 o 
   2   4  12       10.55        6.09      3.61 o 
   3   4  12       14.95        5.89      5.90 o 
   4   4  12       11.43       10.48      4.25 o 
   5   4  12       31.99       21.98      5.66 o 
   6   4  12        0.58        1.24      4.61 o 
   7   4  12        0.10       -2.93      4.25 o 
   8   4  12       22.66        9.90      5.92 o 
   9   4  12       30.40       21.15      7.20 o 
  10   4  12        5.87        5.33      5.96 o 
  11   4  12        0.83        1.90      4.72 o 
  12   4  12       10.92       -0.25      5.37 o 
  13   4  12        0.52       -4.00      5.46 o 
  14   4  12        3.15        0.08      6.63 o 
   1   5  12      188.62      178.72     10.01 o 
   2   5  12      244.35      277.00     11.46 o 
   3   5  12      499.95      491.99     14.41 o 
   4   5  12      271.60      274.96     13.90 o 
   5   5  12      611.34      660.67     19.93 o 
   6   5  12       51.54       59.47      9.80 o 
   7   5  12       27.05       11.27      5.39 o 
   8   5  12        0.00       -1.00      4.89 o 
   9   5  12       23.42       21.77      5.91 o 
  10   5  12        3.89       -0.14      5.53 o 
  11   5  12       75.40       76.61      9.16 o 
  12   5  12        5.45        9.74      5.61 o 
  13   5  12        3.07       -0.55      7.89 o 
  14   5  12        0.37        2.47      8.58 o 
   0   6  12       22.73       45.00     10.19 o 
   1   6  12       35.81       36.25      6.22 o 
   2   6  12       25.12       24.89      5.90 o 
   3   6  12        5.04        3.31      4.22 o 
   4   6  12        7.93        4.23      4.96 o 
   5   6  12        3.39        1.48      5.38 o 
   6   6  12       87.67      106.11     15.88 o 
   7   6  12       39.42       34.44      4.82 o 
   8   6  12        8.15        6.50      9.34 o 
   9   6  12       50.35       33.13     10.04 o 
  10   6  12       10.03       13.51      7.54 o 
  11   6  12        0.80       -1.29      6.86 o 
  12   6  12        0.77       -2.42      6.98 o 
   1   7  12        0.11        0.93      4.46 o 
   2   7  12        5.12       11.46      5.29 o 
   3   7  12      188.44      192.95     24.29 o 
   4   7  12       24.55       19.38     10.60 o 
   5   7  12      185.01      222.32     26.05 o 
   6   7  12       82.50      114.24     30.54 o 
   7   7  12        2.11        7.56     10.70 o 
   8   7  12       47.72       33.58     12.77 o 
   9   7  12        5.20        0.12     10.07 o 
  10   7  12        0.62        0.56     10.26 o 
  11   7  12        8.21       42.02     17.49 o 
   0   8  12      160.69      180.22     25.24 o 
   1   8  12       55.70       56.30     10.61 o 
   2   8  12       86.80      105.27     13.60 o 
   3   8  12        0.12       -2.08      9.66 o 
   4   8  12        0.15        8.80      8.76 o 
   5   8  12       64.01       32.34     47.67 o 
   6   8  12       70.79       70.49     16.77 o 
   7   8  12       85.35       54.95     17.41 o 
   8   8  12       39.59       47.07     16.58 o 
   9   8  12        3.35       15.29     12.55 o 
   1   9  12        0.40       -2.80     11.23 o 
   2   9  12        7.67        8.34     28.98 o 
   3   9  12        3.77       -4.36     19.94 o 
   4   9  12        9.19        8.72     19.94 o 
   5   9  12        0.06       -3.74     20.56 o 
   6   9  12        1.61        2.49     23.68 o 
   1   1  13        3.66        3.23      2.37 o 
   2   1  13       75.28       67.84      6.16 o 
   3   1  13        1.80       -0.08      3.11 o 
   4   1  13      906.87      940.31     18.11 o 
   5   1  13       19.27       19.22      4.55 o 
   6   1  13      364.11      377.83     13.99 o 
   7   1  13      115.54      111.24      9.45 o 
   8   1  13        6.80       10.83      4.55 o 
   9   1  13      192.56      210.26     11.58 o 
  10   1  13        8.48        4.98      4.52 o 
  11   1  13      319.90      339.95     12.96 o 
  12   1  13        2.41       -4.81      4.81 o 
  13   1  13       70.51       88.17     11.12 o 
  14   1  13       16.79        4.50      6.99 o 
  15   1  13        1.28        3.80      8.37 o 
   0   2  13      608.88      730.26     25.66 o 
   1   2  13      115.43      125.66      7.59 o 
   2   2  13     1014.66     1089.73     23.27 o 
   3   2  13        8.07        9.13      4.21 o 
   4   2  13       31.17       28.46      4.82 o 
   5   2  13        5.93        5.76      3.71 o 
   6   2  13      616.70      652.42     16.32 o 
   7   2  13       22.73       15.04      4.85 o 
   8   2  13       48.21       51.52      7.14 o 
   9   2  13        8.15        9.24      4.91 o 
  10   2  13        0.00        0.38      4.89 o 
  11   2  13        0.50        0.20      5.08 o 
  12   2  13        8.67       11.44      5.15 o 
  13   2  13        1.70        1.07      4.30 o 
  14   2  13       16.78       26.53      9.46 o 
  15   2  13        4.80       15.91      8.72 o 
   1   3  13       55.56       56.55      5.51 o 
   2   3  13       60.08       47.59      6.42 o 
   3   3  13       67.83       73.14      7.55 o 
   4   3  13       31.87       20.74      6.15 o 
   5   3  13       76.84       82.95      9.13 o 
   6   3  13       50.58       52.66      8.18 o 
   7   3  13        0.58       -3.51      4.95 o 
   8   3  13       45.27       29.71      8.18 o 
   9   3  13        0.53       -0.36      5.30 o 
  10   3  13       11.47        9.89      6.92 o 
  11   3  13       41.64       40.01      7.96 o 
  12   3  13        0.07       -2.21      4.95 o 
  13   3  13       19.06       25.53      7.10 o 
  14   3  13        0.07       -6.49      6.49 o 
  15   3  13        0.51       -7.04      7.04 o 
   0   4  13     1065.56     1156.72     54.99 o 
   1   4  13      515.87      512.05     13.82 o 
   2   4  13      265.59      283.17     11.41 o 
   3   4  13        0.34       -0.47      4.16 o 
   4   4  13       65.32       50.23      8.89 o 
   5   4  13        0.46       -2.80      4.24 o 
   6   4  13      418.79      429.22     17.56 o 
   7   4  13        0.73        1.30      5.03 o 
   8   4  13      123.47      147.13     17.92 o 
   9   4  13       32.74       39.19     10.25 o 
  10   4  13       30.98       29.57      8.70 o 
  11   4  13        4.23        7.09      5.69 o 
  12   4  13       18.98       15.67     12.09 o 
  13   4  13        6.17        5.72      7.65 o 
  14   4  13       43.78       66.28     10.94 o 
   1   5  13       45.70       47.41      7.13 o 
   2   5  13        6.99        7.94      4.41 o 
   3   5  13        0.04       -2.50      4.52 o 
   4   5  13       24.25       20.62      6.23 o 
   5   5  13       10.29        5.25      4.56 o 
   6   5  13        0.03        3.31      4.84 o 
   7   5  13       34.21       25.96      6.43 o 
   8   5  13        0.87        0.60      4.86 o 
   9   5  13       20.96       12.51      7.98 o 
  10   5  13        0.61        1.12      4.94 o 
  11   5  13       50.82       33.40      7.94 o 
  12   5  13        1.59       11.76      6.15 o 
  13   5  13        2.38        4.79      7.87 o 
   0   6  13       51.53       48.39     11.52 o 
   1   6  13      282.64      296.84     24.74 o 
   2   6  13       10.44       12.80      5.94 o 
   3   6  13      136.55      139.12     13.56 o 
   4   6  13        0.27        0.54      5.39 o 
   5   6  13       20.01       17.55      6.47 o 
   6   6  13      100.17      107.16     11.31 o 
   7   6  13       21.13       18.02      7.11 o 
   8   6  13      128.36      143.18     11.60 o 
   9   6  13        0.09       -2.93      6.54 o 
  10   6  13        4.19        9.18      8.43 o 
  11   6  13        3.09        1.73      8.38 o 
  12   6  13       20.55       17.46     10.14 o 
   1   7  13       42.66       30.41      6.71 o 
   2   7  13        1.55        2.28      4.67 o 
   3   7  13      191.73      219.23     13.98 o 
   4   7  13       63.15       55.35      6.63 o 
   5   7  13      213.57      179.69     23.06 o 
   6   7  13       20.42       13.29     11.37 o 
   7   7  13        0.65       20.52     12.57 o 
   8   7  13        4.70       -0.04      6.13 o 
   9   7  13       44.33       49.85     11.20 o 
  10   7  13        8.24        8.83      6.99 o 
   0   8  13        0.69        2.16      6.35 o 
   1   8  13       54.37       43.80      8.19 o 
   2   8  13        0.85        8.93      8.10 o 
   3   8  13        7.57        5.21      9.29 o 
   4   8  13        0.35        4.57      8.92 o 
   5   8  13        1.26       -5.68      9.58 o 
   6   8  13        5.01       -0.86     11.84 o 
   7   8  13        4.05       11.73     12.08 o 
   8   8  13       18.59       16.68     13.39 o 
   1   9  13       59.18       62.57     20.65 o 
   2   9  13        4.89       28.04     19.94 o 
   3   9  13      308.31      429.37     62.94 o 
   4   9  13        4.99       19.32     20.56 o 
   0   0  14        2.39       10.30      6.44 o 
   1   0  14      419.35      434.71     15.40 o 
   2   0  14        0.48       -0.50      4.71 o 
   3   0  14       12.71        0.59      4.26 o 
   4   0  14        0.14        0.08      4.39 o 
   5   0  14      113.90      104.55     10.74 o 
   6   0  14        2.95       -3.62      6.82 o 
   7   0  14      717.41      816.99     37.63 o 
   8   0  14       23.03       21.36     10.78 o 
   9   0  14      269.76      273.12     28.40 o 
  10   0  14       46.51       33.00     41.13 o 
  11   0  14        0.11       -1.61      9.91 o 
  12   0  14       27.10       25.92     18.45 o 
  13   0  14       19.59       14.76     11.92 o 
  14   0  14        1.70       -6.96     10.56 o 
  15   0  14       50.09       62.23     19.44 o 
   1   1  14        1.55       -1.36      3.08 o 
   2   1  14       24.64       22.75      4.51 o 
   3   1  14        2.16       -1.12      3.31 o 
   4   1  14      190.42      199.17     12.92 o 
   5   1  14        3.00       -0.87      3.30 o 
   6   1  14        7.30        7.25      4.12 o 
   7   1  14       43.23       41.17      7.86 o 
   8   1  14      102.01      110.84     12.16 o 
   9   1  14       47.66       54.04     11.57 o 
  10   1  14        1.82       -2.06      4.06 o 
  11   1  14        7.30        1.66      7.10 o 
  12   1  14       30.68       23.19     15.70 o 
  13   1  14        0.10        6.85      6.77 o 
  14   1  14        2.28       -3.91      6.89 o 
  15   1  14        0.03       -0.99      8.24 o 
   0   2  14        1.73        3.60      5.76 o 
   1   2  14      181.24      198.02      9.57 o 
   2   2  14        8.80        6.76      3.88 o 
   3   2  14       72.89       59.42      6.35 o 
   4   2  14       29.00       34.37      7.48 o 
   5   2  14      110.90      106.74      8.78 o 
   6   2  14       11.58       12.85      5.45 o 
   7   2  14      141.29      135.34     11.28 o 
   8   2  14       12.18       27.98      6.42 o 
   9   2  14      189.37      199.31     17.06 o 
  10   2  14       10.15        8.14      5.79 o 
  11   2  14        1.23        0.96      4.96 o 
  12   2  14        1.46        6.25      6.72 o 
  13   2  14       33.14       27.81      5.94 o 
  14   2  14        0.60       -1.95      7.69 o 
   1   3  14        0.00        4.03      3.38 o 
   2   3  14       82.06       70.81      7.12 o 
   3   3  14        6.96        7.40      4.64 o 
   4   3  14      354.74      388.14     16.60 o 
   5   3  14        0.02        2.71      5.07 o 
   6   3  14       18.75       26.44     11.06 o 
   7   3  14       75.08       81.16     11.99 o 
   8   3  14       54.46       10.58      7.93 o 
   9   3  14      100.96       97.46     11.57 o 
  10   3  14      101.25      136.51     16.58 o 
  11   3  14       19.22        9.22      7.03 o 
  12   3  14      176.12      176.44     12.88 o 
  13   3  14        1.76       -6.56      6.56 o 
  14   3  14        4.08        0.44      6.73 o 
   0   4  14        1.24        2.78      6.18 o 
   1   4  14      141.16      146.37     10.44 o 
   2   4  14       13.08        2.39      4.47 o 
   3   4  14       11.07       17.73      5.50 o 
   4   4  14       66.88       70.20     12.19 o 
   5   4  14       29.23       17.58      5.79 o 
   6   4  14       53.52       51.04      9.18 o 
   7   4  14        0.17       -0.40      7.69 o 
   8   4  14        2.95       -0.11      6.15 o 
   9   4  14        2.21        8.80      7.21 o 
  10   4  14        5.88       -5.97      6.69 o 
  11   4  14        2.29       -1.06      6.36 o 
  12   4  14        9.19       10.74      6.88 o 
  13   4  14        0.63        0.62      7.04 o 
   1   5  14        4.20        3.52      4.56 o 
   2   5  14      121.90      129.02     12.72 o 
   3   5  14        0.05       -1.14      4.38 o 
   4   5  14      312.95      356.10     16.94 o 
   5   5  14       12.82       12.64      5.96 o 
   6   5  14       99.55      112.51     16.64 o 
   7   5  14        0.07       -4.42      4.73 o 
   8   5  14       15.51        3.74      6.04 o 
   9   5  14        1.58        7.87      6.06 o 
  10   5  14      184.63      185.78     14.87 o 
  11   5  14        5.60        2.23      5.89 o 
  12   5  14       76.29       95.59     11.75 o 
   0   6  14        0.18       -0.99      7.15 o 
   1   6  14      304.86      351.60     16.60 o 
   2   6  14        2.69        3.46      6.23 o 
   3   6  14        0.05        3.56      5.10 o 
   4   6  14        0.46        9.62      6.50 o 
   5   6  14       51.20       62.41     30.13 o 
   6   6  14        8.58        3.42      5.24 o 
   7   6  14       84.75       80.16     19.92 o 
   8   6  14        0.01        7.47      5.14 o 
   9   6  14       34.19       30.96     14.67 o 
  10   6  14        7.39        3.08      8.97 o 
  11   6  14       12.30       14.83     10.38 o 
   1   7  14        3.69        3.28      5.21 o 
   2   7  14       56.59       69.73     20.11 o 
   3   7  14        2.90        2.95      5.71 o 
   4   7  14       58.34       68.42     12.01 o 
   5   7  14        4.97        2.80     14.02 o 
   6   7  14       32.43       40.76     16.51 o 
   7   7  14       12.59        3.87     11.51 o 
   8   7  14        3.58        8.81     11.38 o 
   9   7  14        7.48        2.98      8.58 o 
   0   8  14        0.82        3.19      7.86 o 
   1   8  14      190.63      201.43     21.40 o 
   2   8  14        9.98        3.58     10.26 o 
   3   8  14       11.24       -3.01      9.44 o 
   4   8  14       30.26       42.54     13.47 o 
   5   8  14      139.68       81.41     16.97 o 
   6   8  14        9.59        3.92     11.13 o 
   7   8  14      118.52       96.41     20.21 o 
   1   9  14        0.64       11.84     23.06 o 
   1   1  15      190.07      175.73     10.98 o 
   2   1  15       15.50       11.48      5.12 o 
   3   1  15      387.63      407.62     20.91 o 
   4   1  15      174.68      177.10     11.11 o 
   5   1  15       29.24       23.02      7.52 o 
   6   1  15       66.50       84.72      9.34 o 
   7   1  15        0.30       -1.41      4.08 o 
   8   1  15        4.44        5.54      4.65 o 
   9   1  15      114.47      108.65     10.00 o 
  10   1  15       61.39       53.56     11.13 o 
  11   1  15       84.79       81.29     14.75 o 
  12   1  15       78.17       57.61     12.11 o 
  13   1  15       29.19       21.67      8.73 o 
  14   1  15        0.97       -4.22      8.35 o 
   0   2  15      141.87      123.62     13.57 o 
   1   2  15      429.04      459.73     13.32 o 
   2   2  15       38.97       36.08      5.24 o 
   3   2  15       10.61        5.80      4.04 o 
   4   2  15       10.30        3.07      3.91 o 
   5   2  15       54.34       50.04      7.86 o 
   6   2  15      115.02      117.18     10.84 o 
   7   2  15      149.85      184.60     22.51 o 
   8   2  15      104.18      111.67     12.22 o 
   9   2  15        8.09        1.51      5.64 o 
  10   2  15       55.74       64.48     10.34 o 
  11   2  15        0.51        3.09      5.69 o 
  12   2  15        0.61       -6.58      6.58 o 
  13   2  15        1.80        7.97      7.79 o 
  14   2  15       35.37       41.39     10.77 o 
   1   3  15        9.63        1.31      3.67 o 
   2   3  15      231.76      277.92     13.28 o 
   3   3  15        0.09       -2.20      4.14 o 
   4   3  15       90.68      121.81     10.13 o 
   5   3  15        4.85        8.06      5.41 o 
   6   3  15       53.53       34.77      8.99 o 
   7   3  15        0.95        2.51     10.79 o 
   8   3  15       14.32        6.79      8.46 o 
   9   3  15        0.77       -1.72      5.75 o 
  10   3  15       15.04        9.43      6.65 o 
  11   3  15       60.63       80.78     10.73 o 
  12   3  15        0.17       -0.06      6.92 o 
  13   3  15       37.84       27.09     10.07 o 
   0   4  15       23.64       21.43     11.22 o 
   1   4  15      299.69      325.09     26.91 o 
   2   4  15       16.67       13.70      5.60 o 
   3   4  15        0.01       -4.37      4.37 o 
   4   4  15        0.00        1.93      5.62 o 
   5   4  15      113.40      142.47     19.25 o 
   6   4  15      133.15      152.13     14.63 o 
   7   4  15      119.35      107.16     14.93 o 
   8   4  15      170.53      143.96     22.91 o 
   9   4  15       34.23       50.20     11.52 o 
  10   4  15       70.04       85.77     17.52 o 
  11   4  15        0.01        3.00      6.78 o 
  12   4  15        3.36        7.10      7.00 o 
   1   5  15      171.55      144.54     14.42 o 
   2   5  15       20.35        9.30      5.83 o 
   3   5  15      171.21      142.87     13.77 o 
   4   5  15       42.47       52.61      9.35 o 
   5   5  15        0.32       -0.55      5.46 o 
   6   5  15       14.12       24.93      7.44 o 
   7   5  15        3.68       -0.50      5.34 o 
   8   5  15        0.13        1.48      5.84 o 
   9   5  15       16.99       12.22      7.22 o 
  10   5  15        9.14       -2.73      6.32 o 
  11   5  15        1.06       -5.34      5.61 o 
   0   6  15       80.71      102.82     20.56 o 
   1   6  15        2.43        3.16      6.21 o 
   2   6  15       33.16       49.38      9.69 o 
   3   6  15       18.69       19.89      7.32 o 
   4   6  15        3.02       -5.21      5.80 o 
   5   6  15       58.40       47.44      9.72 o 
   6   6  15      125.33      128.60     23.15 o 
   7   6  15       67.91       60.53     19.11 o 
   8   6  15       78.31       79.99     11.29 o 
   9   6  15        7.36        7.26     15.89 o 
  10   6  15        1.77       -0.77      9.11 o 
   1   7  15       56.88       55.26     14.33 o 
   2   7  15        7.21        1.78     10.74 o 
   3   7  15      166.72      167.43     15.10 o 
   4   7  15       17.17       10.24      6.91 o 
   5   7  15       51.88       21.64     11.97 o 
   6   7  15       11.58        1.74     11.41 o 
   7   7  15       10.77        9.84     12.33 o 
   8   7  15        0.62       -2.67     11.18 o 
   0   8  15       53.83       56.09     14.96 o 
   1   8  15        1.76        1.25      6.73 o 
   2   8  15        2.64       -4.36     10.59 o 
   3   8  15        0.39        0.62      9.48 o 
   4   8  15       22.57       22.34     12.35 o 
   5   8  15        0.12       -3.62     11.18 o 
   0   0  16      312.69      334.02     41.75 o 
   1   0  16       13.74        1.25      7.79 o 
   2   0  16      818.39      880.11     74.78 o 
   3   0  16       74.75      105.27     17.56 o 
   4   0  16       36.59       27.47     10.99 o 
   5   0  16       78.28       78.80     31.78 o 
   6   0  16      327.14      345.09     30.84 o 
   7   0  16       50.31       37.11     16.51 o 
   8   0  16      311.72      349.10     52.97 o 
   9   0  16       34.11       33.67     42.38 o 
  10   0  16       39.86       45.04     16.51 o 
  11   0  16        4.86       15.35     11.97 o 
  12   0  16        6.37        9.35     17.45 o 
  13   0  16        0.08        2.76     12.73 o 
   1   1  16        0.88       -0.35      3.92 o 
   2   1  16        6.75        4.65      4.14 o 
   3   1  16       55.10       65.15      7.50 o 
   4   1  16        2.74       -3.53      3.59 o 
   5   1  16       15.49       12.42      5.25 o 
   6   1  16       22.80       11.30      5.55 o 
   7   1  16        1.27        3.57      4.81 o 
   8   1  16        8.08        1.71      4.79 o 
   9   1  16       42.64       36.60      7.40 o 
  10   1  16        0.26       -5.99      7.34 o 
  11   1  16        0.01        7.77      9.08 o 
  12   1  16        4.86        9.44     10.28 o 
  13   1  16        1.69        3.07      7.81 o 
   0   2  16      625.18      741.07     27.22 o 
   1   2  16        1.49        0.61      4.10 o 
   2   2  16      173.39      193.11     20.44 o 
   3   2  16        4.33        2.70      4.03 o 
   4   2  16        0.00       -0.91      3.91 o 
   5   2  16        0.50        5.60      4.78 o 
   6   2  16       69.59       68.65      9.01 o 
   7   2  16        9.57        8.77      5.17 o 
   8   2  16      143.08      126.64     12.73 o 
   9   2  16       45.05       51.24      8.98 o 
  10   2  16       38.53       36.79      8.70 o 
  11   2  16       12.40        7.13      6.39 o 
  12   2  16       22.58       16.59     10.54 o 
  13   2  16        1.25       -0.43      7.42 o 
   1   3  16      181.68      191.52     19.71 o 
   2   3  16       12.30       13.20      5.68 o 
   3   3  16      328.88      365.57     15.04 o 
   4   3  16       21.64       16.68      5.62 o 
   5   3  16       36.99       35.68      7.99 o 
   6   3  16       45.07       38.43      8.47 o 
   7   3  16        0.02       -4.65      5.11 o 
   8   3  16        4.30        5.84      6.33 o 
   9   3  16       47.51       35.33      8.53 o 
  10   3  16        1.42        2.99      7.86 o 
  11   3  16       36.01       19.47      9.49 o 
  12   3  16       17.38       22.39     10.07 o 
   0   4  16       63.63       48.24     13.40 o 
   1   4  16       14.88       20.23      7.27 o 
   2   4  16        0.22        2.97      5.92 o 
   3   4  16       35.79       27.01      9.74 o 
   4   4  16        0.64        4.82      5.80 o 
   5   4  16       86.23       72.88     11.25 o 
   6   4  16        5.98       -0.28      6.65 o 
   7   4  16        8.44        5.29      6.29 o 
   8   4  16        3.31        5.27      7.38 o 
   9   4  16       22.06       17.36      7.79 o 
  10   4  16        7.20        0.21      7.16 o 
  11   4  16       33.20       19.72      9.85 o 
   1   5  16       69.32       73.89     14.08 o 
   2   5  16        2.21        6.02      7.79 o 
   3   5  16      305.52      357.85     21.17 o 
   4   5  16       34.15       48.26     10.20 o 
   5   5  16      230.70      274.85     19.53 o 
   6   5  16        0.05        0.10      5.91 o 
   7   5  16        0.64        7.10      6.26 o 
   8   5  16       17.43        9.64      6.87 o 
   9   5  16       21.11        8.49      9.17 o 
  10   5  16        9.23       13.31      7.97 o 
   0   6  16       15.45        7.48     11.84 o 
   1   6  16       35.93       48.04     13.09 o 
   2   6  16        3.22        5.20      7.63 o 
   3   6  16       20.71       10.34     10.64 o 
   4   6  16        1.20       11.71      7.49 o 
   5   6  16       62.03       38.41     10.13 o 
   6   6  16       17.98       16.45      7.91 o 
   7   6  16       18.34       17.36      7.64 o 
   8   6  16       36.81       41.85      9.07 o 
   9   6  16        0.15        7.22      6.48 o 
   1   7  16        5.39        7.21      7.48 o 
   2   7  16       25.46       20.48      8.97 o 
   3   7  16      110.02      116.38     14.98 o 
   4   7  16        8.06       15.36     10.77 o 
   5   7  16       72.79       87.79     11.31 o 
   6   7  16        5.55        5.42     12.86 o 
   7   7  16        0.96       -1.30     11.78 o 
   0   8  16       28.37       31.78     14.33 o 
   1   8  16       17.52        7.51      7.90 o 
   2   8  16        9.15        5.70      7.48 o 
   1   1  17        5.52        1.45      4.28 o 
   2   1  17      297.49      344.91     14.66 o 
   3   1  17       47.92       40.30      6.37 o 
   4   1  17      520.60      622.48     27.43 o 
   5   1  17        1.02        2.95      4.64 o 
   6   1  17       63.15       56.60     10.50 o 
   7   1  17       63.80       59.56     10.69 o 
   8   1  17       53.15       47.24      7.76 o 
   9   1  17       77.34       88.94     13.56 o 
  10   1  17       82.86       83.93     15.01 o 
  11   1  17        2.37       -2.68      9.23 o 
  12   1  17       19.64       26.76     12.90 o 
   0   2  17       40.46       41.48     10.17 o 
   1   2  17       94.44      102.91     12.31 o 
   2   2  17       92.75      112.73     15.05 o 
   3   2  17       12.99        8.39      5.06 o 
   4   2  17        7.21        8.31      5.48 o 
   5   2  17        1.28        6.85      5.28 o 
   6   2  17        0.57       -4.82      4.82 o 
   7   2  17       76.38       85.90     11.47 o 
   8   2  17        3.36        3.12      6.75 o 
   9   2  17       30.22       21.83      8.99 o 
  10   2  17        0.24        5.83      6.82 o 
  11   2  17        5.68       11.10     10.34 o 
  12   2  17        0.16        3.21      9.67 o 
   1   3  17       32.83       21.44      6.71 o 
   2   3  17       88.21       89.38     10.53 o 
   3   3  17       67.53       57.23      8.86 o 
   4   3  17       60.59       67.28      9.08 o 
   5   3  17        7.45        9.70      6.34 o 
   6   3  17       18.93       18.66     10.79 o 
   7   3  17       28.39       16.78      8.80 o 
   8   3  17        0.35        0.80      6.84 o 
   9   3  17        6.03        7.99      7.69 o 
  10   3  17       34.84       18.48     11.24 o 
  11   3  17        2.46       -1.56      8.52 o 
   0   4  17       98.07       91.14     17.40 o 
   1   4  17      268.68      278.73     34.48 o 
   2   4  17        5.08       -1.21      6.58 o 
   3   4  17       11.27       18.64      8.26 o 
   4   4  17        0.43        0.18      6.95 o 
   5   4  17       29.77       39.64      8.89 o 
   6   4  17        4.22        2.09      6.49 o 
   7   4  17       72.49       40.50      8.46 o 
   8   4  17        9.76       11.31      6.68 o 
   9   4  17       61.50       46.82     10.33 o 
  10   4  17        4.76        4.33      7.38 o 
   1   5  17        0.46       -1.28      9.04 o 
   2   5  17       15.58       11.32      9.97 o 
   3   5  17       16.85       15.91     14.33 o 
   4   5  17        6.01       -7.21      8.72 o 
   5   5  17        4.88        7.10      7.21 o 
   6   5  17        0.17       -2.11      6.95 o 
   7   5  17        8.17       14.77      7.50 o 
   8   5  17        0.10        8.72      7.78 o 
   9   5  17        7.44        3.67      7.78 o 
   0   6  17        0.39       -1.25     10.59 o 
   1   6  17      143.61      175.73     20.93 o 
   2   6  17        1.07        2.44      8.52 o 
   3   6  17       30.67       17.18      9.13 o 
   4   6  17        3.11       13.59      8.68 o 
   5   6  17       54.14       48.82     26.17 o 
   6   6  17        0.83        6.04      7.75 o 
   7   6  17       64.43       45.59     10.83 o 
   1   7  17        2.91       -0.44      8.14 o 
   2   7  17       16.10       13.60      8.78 o 
   3   7  17        2.21        7.09      8.41 o 
   4   7  17       66.04       78.41     13.21 o 
   5   7  17       24.60       20.89      8.76 o 
   0   0  18      460.12      477.35     44.87 o 
   1   0  18      424.19      473.30     31.28 o 
   2   0  18       88.55       94.11     18.44 o 
   3   0  18       48.27       45.27     21.19 o 
   4   0  18      116.47      114.34     20.21 o 
   5   0  18      155.00      149.42     43.31 o 
   6   0  18      231.78      202.52     25.75 o 
   7   0  18      279.57      324.08     33.66 o 
   8   0  18       28.99        0.78     10.18 o 
   9   0  18        0.53       -2.61     10.63 o 
  10   0  18       10.46       -0.31     12.31 o 
  11   0  18        5.57       -1.25     13.71 o 
   1   1  18        0.28        0.24      4.44 o 
   2   1  18        6.57        7.18      4.88 o 
   3   1  18        0.88        4.39      5.12 o 
   4   1  18       13.36       11.20      6.01 o 
   5   1  18       19.31       10.80      5.88 o 
   6   1  18        3.45        7.34      5.83 o 
   7   1  18       18.22       11.81      8.29 o 
   8   1  18        7.25        6.66      7.76 o 
   9   1  18        1.63        1.66      8.50 o 
  10   1  18        3.44       12.84     10.56 o 
  11   1  18        3.46       -2.47      9.66 o 
   0   2  18      177.37      166.10     21.67 o 
   1   2  18      221.70      252.98     14.67 o 
   2   2  18       51.96       42.22      7.47 o 
   3   2  18        0.00        0.37      5.59 o 
   4   2  18       23.20       18.90      6.61 o 
   5   2  18      108.19      113.83     11.56 o 
   6   2  18       96.99       90.54     10.71 o 
   7   2  18       71.84       65.50     10.60 o 
   8   2  18       19.26       25.18      7.88 o 
   9   2  18        7.36       13.85      9.11 o 
  10   2  18        4.71       -3.58      8.87 o 
  11   2  18        4.43        6.82      9.48 o 
   1   3  18        0.33       -4.32      4.97 o 
   2   3  18       38.56       36.94      7.83 o 
   3   3  18       15.30       17.81      6.96 o 
   4   3  18       15.08       16.95      7.23 o 
   5   3  18       79.00       77.02     11.30 o 
   6   3  18       11.87       13.23      7.49 o 
   7   3  18       52.01       41.31      9.63 o 
   8   3  18        0.95        2.65      7.11 o 
   9   3  18        0.01       -1.31      8.15 o 
  10   3  18       43.08       29.34     11.63 o 
   0   4  18        0.26       -7.48      9.35 o 
   1   4  18        1.59       -2.58      6.56 o 
   2   4  18        1.79       -3.37      7.70 o 
   3   4  18        0.02       -1.61      7.30 o 
   4   4  18        3.17        5.79      7.77 o 
   5   4  18       27.02       18.32     25.18 o 
   6   4  18        0.33       -6.13      6.13 o 
   7   4  18        7.09        4.37      7.03 o 
   8   4  18        1.15        0.41      6.39 o 
   9   4  18        0.04       -4.30      7.50 o 
   1   5  18       12.82        8.90      8.58 o 
   2   5  18       64.50       78.41     14.82 o 
   3   5  18       54.15       40.80     11.67 o 
   4   5  18       62.92       44.25     12.44 o 
   5   5  18       37.93       47.20     12.99 o 
   6   5  18       43.77       33.25     11.97 o 
   7   5  18        5.55        1.96      8.64 o 
   8   5  18        0.01        0.76      8.07 o 
   0   6  18       45.33       87.87     23.06 o 
   1   6  18       18.77        7.25     11.53 o 
   2   6  18       18.92       20.33     24.62 o 
   3   6  18       12.20       28.87     14.02 o 
   4   6  18        0.36        6.23      9.97 o 
   5   6  18        1.75       10.88     12.46 o 
   6   6  18       10.61       15.08      9.85 o 
   1   1  19       49.76       41.38      8.13 o 
   2   1  19       86.50       85.96     10.53 o 
   3   1  19      365.85      394.93     25.22 o 
   4   1  19       37.27       27.84      8.56 o 
   5   1  19      205.81      224.08     32.74 o 
   6   1  19        0.34       -6.54      6.54 o 
   7   1  19        4.14       -0.73      7.47 o 
   8   1  19        7.00       10.75      8.96 o 
   9   1  19       76.46       84.77     16.82 o 
  10   1  19        0.07       -2.94      9.08 o 
   0   2  19       59.35       81.75     13.00 o 
   1   2  19        5.87        9.77      5.48 o 
   2   2  19       45.74       38.84      7.65 o 
   3   2  19        1.26        2.98      6.07 o 
   4   2  19        0.00        8.57      6.36 o 
   5   2  19        2.14        9.04      6.61 o 
   6   2  19       11.56       -3.05      6.54 o 
   7   2  19        0.05       -4.01      6.41 o 
   8   2  19       46.83       49.86     13.36 o 
   9   2  19        9.07       13.61     10.60 o 
  10   2  19       21.49        3.64     10.12 o 
   1   3  19       24.91       27.07     10.02 o 
   2   3  19        0.30       -2.11      5.94 o 
   3   3  19       81.42       78.92     16.98 o 
   4   3  19        9.56        8.06      7.58 o 
   5   3  19       54.08       55.40     13.67 o 
   6   3  19        2.44       -5.27      6.18 o 
   7   3  19        2.77        3.57      7.46 o 
   8   3  19       24.34       13.20      9.80 o 
   9   3  19        5.07        4.29      9.99 o 
   0   4  19      270.26      308.47     41.75 o 
   1   4  19        0.59       11.04      9.40 o 
   2   4  19       42.77       51.34     12.54 o 
   3   4  19       12.90       10.99      8.83 o 
   4   4  19        5.43        8.64      8.42 o 
   5   4  19        5.38        3.86      7.92 o 
   6   4  19       30.98       23.99      9.24 o 
   7   4  19        3.01       -6.89      6.89 o 
   8   4  19       72.35       92.50     16.23 o 
   1   5  19        0.70       -7.05      8.34 o 
   2   5  19        1.03       14.49     15.89 o 
   3   5  19        0.44       -1.18      8.07 o 
   4   5  19        7.17       -4.45      8.41 o 
   5   5  19        0.10        4.07      9.56 o 
   6   5  19        5.07        0.62      9.10 o 
   0   6  19      126.76      155.17     31.16 o 
   1   6  19       30.96       16.56     10.74 o 
   2   6  19       42.53       55.15     14.10 o 
   3   6  19        0.00        3.44      9.88 o 
   0   0  20        5.67       18.07     18.07 o 
   1   0  20      209.06      239.57     29.18 o 
   2   0  20       23.30       32.39     13.88 o 
   3   0  20       45.88       38.72     14.28 o 
   4   0  20        0.63       -7.89      9.22 o 
   5   0  20       86.44       48.42     17.37 o 
   6   0  20       19.87       31.20     15.58 o 
   7   0  20      170.89      188.25     27.47 o 
   8   0  20       15.21       11.04     14.72 o 
   9   0  20       20.92       42.10     16.83 o 
   1   1  20        7.24        3.92      7.79 o 
   2   1  20       17.43       13.10      8.64 o 
   3   1  20        1.08        7.10      8.08 o 
   4   1  20        4.35        3.64      8.16 o 
   5   1  20        0.32       -5.97      7.05 o 
   6   1  20        4.17        3.09      7.85 o 
   7   1  20        1.68        1.81      8.66 o 
   8   1  20        1.15       -8.01      8.54 o 
   9   1  20        6.75       -3.59     10.17 o 
   0   2  20       18.37        8.36     11.84 o 
   1   2  20      126.73      141.46     14.26 o 
   2   2  20        0.97       -1.24      5.32 o 
   3   2  20       29.71       36.91      9.96 o 
   4   2  20        5.28       11.25      7.32 o 
   5   2  20       27.42       23.80      8.54 o 
   6   2  20        0.01       -4.61      8.98 o 
   7   2  20       75.63       93.43     24.98 o 
   8   2  20        5.95        0.06      9.34 o 
   1   3  20        0.09       -2.63      6.71 o 
   2   3  20       86.34       86.33     14.12 o 
   3   3  20        0.00       -3.66      6.23 o 
   4   3  20       45.30       19.43     13.28 o 
   5   3  20        0.64       -2.83      7.56 o 
   6   3  20       19.04        3.50      7.90 o 
   7   3  20        1.50        3.33     10.01 o 
   0   4  20       17.55       11.22     14.96 o 
   1   4  20       26.26       23.01     11.87 o 
   2   4  20       11.31       -1.38      8.83 o 
   3   4  20        2.64       14.44     10.11 o 
   4   4  20        2.54        5.60      9.13 o 
   5   4  20        0.57       -6.63      8.25 o 
   6   4  20        1.66        0.53      8.16 o 
   1   5  20        0.02       11.40     10.47 o 
   2   5  20       83.96       57.90     14.72 o 
   3   5  20        5.16        8.25      9.40 o 
   1   1  21        6.72        7.62      7.72 o 
   2   1  21       78.85       89.40     13.65 o 
   3   1  21       63.99       50.59     12.05 o 
   4   1  21       20.16       21.53      9.82 o 
   5   1  21       51.32       47.25     14.42 o 
   6   1  21        2.58        4.74      9.22 o 
   7   1  21        0.02       -4.98      9.44 o 
   0   2  21       33.86       38.30     11.15 o 
   1   2  21        0.08        8.25      6.42 o 
   2   2  21        0.77       -2.74      6.11 o 
   3   2  21       19.60       13.63      7.49 o 
   4   2  21        9.53        5.49      8.67 o 
   5   2  21        0.14        6.03      9.75 o 
   6   2  21        4.52        6.36     10.43 o 
   1   3  21        2.79        0.77      8.09 o 
   2   3  21        1.87        7.57      7.77 o 
   3   3  21       18.67       12.93      8.31 o 
   4   3  21        0.03        3.55      7.83 o 
   5   3  21        8.24       -4.00      8.47 o 
   0   4  21       22.34       16.20     15.58 o 
   1   4  21        3.56        3.80     10.74 o 
   2   4  21        8.96        7.14     11.36 o 
   3   4  21        6.32        9.18     11.08 o 
   0   0  22      132.03      100.95     31.16 o 
   1   0  22        3.31       -3.53     12.78 o 
   2   0  22        4.11       11.51     12.24 o 
   3   0  22       15.24        6.56     13.40 o 
   4   0  22       43.46       27.26     15.21 o 
   1   1  22        1.40        0.38      8.70 o 
   2   1  22        7.19       -4.20      8.47 o 
   3   1  22        1.07       -4.59      8.01 o 
   4   1  22        0.13        1.20      8.11 o 
   0   2  22       25.87       11.80     12.57 o 
   1   2  22        0.41       -4.92      7.36 o 
   2   2  22        1.17       -7.72      7.72 o 
   3   2  22        0.61       -2.70      7.95 o 
                                                 
